# Supplementary material for: Crystal structure and Hirshfeld analysis of 2-(5-bromo­thio­phen-2-yl)aceto­nitrile
Source: Acta Crystallogr E Crystallogr Commun. 2018 Jan 19;74(Pt 2):189–92. doi: 10.1107/S2056989018000968 (PMC5956334; doi:10.1107/S2056989018000968)
Supplement: Supplementary file 1 [file e-74-00189-sup1.cif]

##############################################################################
#                                                                            #
# This CIF contains the data in a paper accepted for publication in          #
# Acta Crystallographica Section E. It conforms to the requirements of       #
# Notes for Authors for Acta Crystallographica Section E, and has been       #
# peer reviewed under the auspices of the IUCr Commission on Journals.       #
#                                                                            #
# Full details of the Crystallographic Information File format               #
# are given in the paper "The Crystallographic Information File (CIF):       #
# a New Standard Archive File for Crystallography" by S. R. Hall, F. H.      #
# Allen and I. D. Brown [Acta Cryst. (1991), A47, 655-685].                  #
#                                                                            #
# The current version of the core CIF dictionary is obtainable from          #
# ftp://ftp.iucr.org/pub/cif_core.dic.                                       #
#                                                                            #
# Software is freely available for graphical display of the structure(s)     #
# in this CIF. For information consult the CIF software page                 #
# http://www.iucr.org/resources/cif/software.                                #
#                                                                            #
# This file may be used for bona fide research purposes within the           #
# scientific community so long as proper attribution is given to the journal # 
# article from which it was obtained.                                        #
#                                                                            #
##############################################################################
data_global
_audit_creation_method     'by CrystalStructure 4.1'
_journal_date_recd_electronic     2018-01-10
_journal_date_accepted     2018-01-15
_journal_name_full     'Acta Crystallographica, Section E'
_journal_year     2018
_journal_volume     74
_journal_issue      2
_journal_page_first     189
_journal_page_last     192
_journal_paper_category     GO
_journal_paper_doi     10.1107/S2056989018000968
_journal_coeditor_code     DX2004
_publ_contact_author_name     'Daron E Janzen'
_publ_contact_author_address
;
Dept. of Chemistry and Biochemistry
St. Catherine University
2004 Randolph Avenue
St. Paul, MN 55105
USA
;
_publ_contact_author_email     'dejanzen@stkate.edu'
_publ_contact_author_phone     '6516906047'
_publ_section_title
;
Crystal structure and Hirshfeld analysis of
2-(5-bromothiophen-2-yl)acetonitrile
;
loop_
    _publ_author_name
    _publ_author_footnote
    _publ_author_address
    'Pappenfus, Ted M.' .
;
Division of Science and Mathematics
University of Minnesota
Morris, MN 56267
USA
;
    'Wood, Tiana L.' .
;
Division of Science and Mathematics
University of Minnesota
Morris, MN 56267
USA
;
    'Morey, Joseph L.' .
;
Division of Science and Mathematics
University of Minnesota
Morris, MN 56267
USA
;
    'Wilcox, Wyatt D.' .
;
Division of Science and Mathematics
University of Minnesota
Morris, MN 56267
USA
;
    'Janzen, Daron E.' .
;
Dept. of Chemistry and Biochemistry
St. Catherine University
20204 Randolph Avenue
St. Paul, MN 55105
USA
;
_publ_section_synopsis
;
The crystal structure of 2-(5-bromothiophen-2-yl)acetonitrile, previously
reported as a liquid, has short centrosymmetric Type I Br...Br halogen
interactions.
;
data_I
_database_code_depnum_ccdc_archive 'CCDC 1817195'
_chemical_name_systematic
;
2-(5-Bromothiophen-2-yl)acetonitrile
;
_chemical_formula_moiety     'C6 H4 Br N S'
_chemical_formula_sum     'C6 H4 Br N S'
_chemical_formula_iupac     'C6 H4 Br N S'
_chemical_formula_weight     202.07
_chemical_melting_point     ?
_space_group_crystal_system     monoclinic
_space_group_name_H-M_alt     'P 21/n'
_space_group_name_Hall     '-P 2yn'
loop_
    _space_group_symop_id
    _space_group_symop_operation_xyz
    1 '+X,+Y,+Z'
    2 '1/2-X,1/2+Y,1/2-Z'
    3 '-X,-Y,-Z'
    4 '1/2+X,1/2-Y,1/2+Z'
_cell_length_a     9.775(4)
_cell_length_b     7.278(3)
_cell_length_c     10.698(4)
_cell_angle_alpha     90.0000
_cell_angle_beta     110.933(8)
_cell_angle_gamma     90.0000
_cell_volume     710.8(5)
_cell_formula_units_Z     4
_cell_measurement_reflns_used     5750
_cell_measurement_theta_min     3.46
_cell_measurement_theta_max     26.52
_cell_measurement_temperature     173
_exptl_crystal_description     Prism
_exptl_crystal_colour     Colorless
_exptl_crystal_size_max     0.510
_exptl_crystal_size_mid     0.440
_exptl_crystal_size_min     0.220
_exptl_crystal_density_diffrn     1.888
_exptl_crystal_density_meas     ?
_exptl_crystal_density_method     'not measured'
_exptl_crystal_F_000     392.00
_exptl_absorpt_coefficient_mu     5.995
_exptl_absorpt_correction_type     multi-scan
_exptl_absorpt_process_details
;
(<i>REQAB</i>; Rigaku, 1998)
;
_exptl_absorpt_correction_T_min     0.141
_exptl_absorpt_correction_T_max     0.267
_diffrn_ambient_temperature     173
_diffrn_radiation_type     'Mo K\a'
_diffrn_radiation_wavelength     0.71075
_diffrn_measurement_device_type     'Rigaku XtaLAB mini'
_diffrn_measurement_method     \w
_diffrn_detector_area_resol_mean     6.849
_diffrn_reflns_number     6585
_diffrn_reflns_av_R_equivalents     0.048
_diffrn_reflns_theta_min     3.463
_diffrn_reflns_theta_max     26.372
_diffrn_reflns_theta_full     25.242
_diffrn_measured_fraction_theta_max     0.999
_diffrn_measured_fraction_theta_full     0.998
_diffrn_reflns_limit_h_min     -12
_diffrn_reflns_limit_h_max     12
_diffrn_reflns_limit_k_min     -9
_diffrn_reflns_limit_k_max     9
_diffrn_reflns_limit_l_min     -13
_diffrn_reflns_limit_l_max     13
_diffrn_standards_number     0
_diffrn_standards_interval_count     .
_diffrn_standards_decay_%     ?
_refine_special_details
;
    Refinement was performed using all reflections. The weighted
    R-factor (wR) and goodness of fit (S) are based on F^2^.
    R-factor (gt) are based on F. The threshold expression of
    F^2^ > 2.0 sigma(F^2^) is used only for calculating R-factor (gt).
;
_reflns_number_total     1444
_reflns_number_gt     1198
_reflns_threshold_expression     F^2^>2.0\s(F^2^)
_refine_ls_structure_factor_coef     Fsqd
_refine_ls_R_factor_all     0.0576
_refine_ls_R_factor_gt     0.0476
_refine_ls_wR_factor_gt     0.1120
_refine_ls_wR_factor_ref     0.1170
_refine_ls_goodness_of_fit_ref     1.072
_refine_ls_number_reflns     1444
_refine_ls_number_parameters     82
_refine_ls_number_restraints     0
_refine_ls_hydrogen_treatment     constr
_refine_ls_weighting_scheme     calc
_refine_ls_weighting_details
                    'w = 1/[\s^2^(Fo^2^)+(0.0495P)^2^] where P=(Fo^2^+2Fc^2^)/3'
_atom_sites_solution_hydrogens     geom
_atom_sites_solution_primary     direct
_atom_sites_solution_secondary     difmap
_refine_ls_shift/su_max     0.000
_refine_diff_density_max     0.55
_refine_diff_density_min     -0.82
_refine_ls_extinction_method     none
_refine_ls_extinction_coef     ?
loop_
    _atom_type_symbol
    _atom_type_description
    _atom_type_scat_dispersion_real
    _atom_type_scat_dispersion_imag
    _atom_type_scat_source
    'C' 'C' 0.0033 0.0016
;
International Tables for Crystallography
(Vol. C, Tables 4.2.6.8 and 6.1.1.4)
;
    'H' 'H' 0.0000 0.0000
;
International Tables for Crystallography
(Vol. C, Table 6.1.1.4)
;
    'Br' 'Br' -0.2901 2.4595
;
International Tables for Crystallography
(Vol. C, Tables 4.2.6.8 and 6.1.1.4)
;
    'N' 'N' 0.0061 0.0033
;
International Tables for Crystallography
(Vol. C, Tables 4.2.6.8 and 6.1.1.4)
;
    'S' 'S' 0.1246 0.1234
;
International Tables for Crystallography
(Vol. C, Tables 4.2.6.8 and 6.1.1.4)
;
_computing_data_collection
;
<i>CrystalClear-SM Expert</i> (Rigaku, 2011)
;
_computing_cell_refinement
;
<i>CrystalClear-SM Expert</i> (Rigaku, 2011)
;
_computing_data_reduction
;
<i>CrystalClear-SM Expert</i> (Rigaku, 2011)
;
_computing_structure_solution
;
SIR2004 (Burla <i>et al.</i>,  2005)
;
_computing_structure_refinement
;
SHELXL2013 (Sheldrick, 2015)
;
_computing_molecular_graphics
;
Mercury (Macrae <i>et al.</i>,  2008) and publCIF (Westrip,
2010)
;
_computing_publication_material
;
CrystalStructure (Rigaku, 2014)
;
loop_
    _atom_site_type_symbol
    _atom_site_label
    _atom_site_fract_x
    _atom_site_fract_y
    _atom_site_fract_z
    _atom_site_U_iso_or_equiv
    _atom_site_adp_type
    _atom_site_calc_flag
    _atom_site_occupancy
    _atom_site_disorder_assembly
    _atom_site_disorder_group
    Br Br1 0.90954(6) 0.12818(8) 0.59072(5) 0.0348(2) Uani d 1 . .
    S S1 0.76060(13) 0.07396(16) 0.79952(11) 0.0242(3) Uani d 1 . .
    N N1 0.8679(6) 0.3162(8) 1.2745(5) 0.0610(16) Uani d 1 . .
    C C1 0.9070(5) 0.1545(6) 0.7644(4) 0.0218(10) Uani d 1 . .
    C C2 1.0043(5) 0.2468(6) 0.8663(4) 0.0258(11) Uani d 1 . .
    H H2 1.0914 0.3016 0.8634 0.031 Uiso calc 1 . .
    C C3 0.9592(5) 0.2517(6) 0.9801(5) 0.0261(11) Uani d 1 . .
    H H3 1.0143 0.3093 1.0624 0.031 Uiso calc 1 . .
    C C4 0.8308(5) 0.1662(6) 0.9581(4) 0.0220(10) Uani d 1 . .
    C C5 0.7453(6) 0.1396(6) 1.0510(5) 0.0314(12) Uani d 1 . .
    H H5A 0.6437 0.1841 1.0063 0.038 Uiso calc 1 . .
    H H5B 0.7410 0.0071 1.0701 0.038 Uiso calc 1 . .
    C C6 0.8137(6) 0.2395(7) 1.1774(5) 0.0382(14) Uani d 1 . .
loop_
    _atom_site_aniso_label
    _atom_site_aniso_U_11
    _atom_site_aniso_U_22
    _atom_site_aniso_U_33
    _atom_site_aniso_U_12
    _atom_site_aniso_U_13
    _atom_site_aniso_U_23
    Br1 0.0342(4) 0.0494(4) 0.0253(3) -0.0001(2) 0.0160(3) -0.0028(2)
    S1 0.0219(7) 0.0271(6) 0.0233(6) -0.0037(5) 0.0077(5) -0.0011(5)
    N1 0.079(5) 0.077(4) 0.038(3) 0.001(3) 0.034(3) -0.012(3)
    C1 0.023(3) 0.025(2) 0.019(2) 0.0048(19) 0.0088(19) 0.0027(17)
    C2 0.016(3) 0.029(3) 0.032(3) 0.0024(19) 0.008(2) 0.0032(19)
    C3 0.026(3) 0.027(3) 0.021(2) 0.001(2) 0.005(2) -0.0052(18)
    C4 0.023(3) 0.024(2) 0.021(2) 0.0026(19) 0.009(2) 0.0022(18)
    C5 0.034(3) 0.036(3) 0.027(3) 0.000(2) 0.013(2) 0.002(2)
    C6 0.044(4) 0.049(4) 0.028(3) 0.011(3) 0.021(3) 0.006(2)
_geom_special_details
;
 All esds (except the esd in the dihedral angle between two l.s. planes)
 are estimated using the full covariance matrix.  The cell esds are taken
 into account individually in the estimation of esds in distances, angles
 and torsion angles; correlations between esds in cell parameters are only
 used when they are defined by crystal symmetry.  An approximate (isotropic)
 treatment of cell esds is used for estimating esds involving l.s. planes.
;
loop_
    _geom_bond_atom_site_label_1
    _geom_bond_atom_site_label_2
    _geom_bond_site_symmetry_2
    _geom_bond_distance
    _geom_bond_publ_flag
    Br1 C1 . 1.877(4) ?
    S1 C1 . 1.708(5) ?
    S1 C4 . 1.723(4) ?
    N1 C6 . 1.131(7) ?
    C1 C2 . 1.343(6) yes
    C2 C3 . 1.436(6) yes
    C2 H2 . 0.9500 ?
    C3 C4 . 1.344(7) yes
    C3 H3 . 0.9500 ?
    C4 C5 . 1.523(7) yes
    C5 C6 . 1.468(7) yes
    C5 H5A . 0.9900 ?
    C5 H5B . 0.9900 ?
loop_
    _geom_angle_atom_site_label_1
    _geom_angle_atom_site_label_2
    _geom_angle_atom_site_label_3
    _geom_angle_site_symmetry_1
    _geom_angle_site_symmetry_3
    _geom_angle
    _geom_angle_publ_flag
    C1 S1 C4 . . 90.7(2) ?
    C2 C1 S1 . . 113.5(4) ?
    C2 C1 Br1 . . 126.8(4) ?
    S1 C1 Br1 . . 119.4(3) ?
    C1 C2 C3 . . 110.9(4) ?
    C1 C2 H2 . . 124.5 ?
    C3 C2 H2 . . 124.5 ?
    C4 C3 C2 . . 113.0(4) ?
    C4 C3 H3 . . 123.5 ?
    C2 C3 H3 . . 123.5 ?
    C3 C4 C5 . . 129.8(4) ?
    C3 C4 S1 . . 111.8(3) ?
    C5 C4 S1 . . 118.4(3) ?
    C6 C5 C4 . . 111.2(4) ?
    C6 C5 H5A . . 109.4 ?
    C4 C5 H5A . . 109.4 ?
    C6 C5 H5B . . 109.4 ?
    C4 C5 H5B . . 109.4 ?
    H5A C5 H5B . . 108.0 ?
    N1 C6 C5 . . 179.2(6) ?
loop_
    _geom_torsion_atom_site_label_1
    _geom_torsion_atom_site_label_2
    _geom_torsion_atom_site_label_3
    _geom_torsion_atom_site_label_4
    _geom_torsion_site_symmetry_1
    _geom_torsion_site_symmetry_2
    _geom_torsion_site_symmetry_3
    _geom_torsion_site_symmetry_4
    _geom_torsion
    _geom_torsion_publ_flag
    C4 S1 C1 C2 . . . . -0.1(4) ?
    C4 S1 C1 Br1 . . . . -174.5(3) ?
    S1 C1 C2 C3 . . . . 0.6(5) ?
    Br1 C1 C2 C3 . . . . 174.5(3) ?
    C1 C2 C3 C4 . . . . -0.9(6) ?
    C2 C3 C4 C5 . . . . 179.8(4) ?
    C2 C3 C4 S1 . . . . 0.8(5) ?
    C1 S1 C4 C3 . . . . -0.4(4) ?
    C1 S1 C4 C5 . . . . -179.6(4) ?
    C3 C4 C5 C6 . . . . 5.7(7) ?
    S1 C4 C5 C6 . . . . -175.2(3) ?
loop_
    _geom_hbond_atom_site_label_D
    _geom_hbond_atom_site_label_H
    _geom_hbond_atom_site_label_A
    _geom_hbond_site_symmetry_A
    _geom_hbond_distance_DH
    _geom_hbond_distance_HA
    _geom_hbond_distance_DA
    _geom_hbond_angle_DHA
    _geom_hbond_publ_flag
    C3 H3 S1 4_555 0.95 2.93 3.844(5) 161.6 yes
    C5 H5B N1 2_647 0.99 2.66 3.425(7) 133.8 yes
_shelx_hkl_file
;
   0   1   1 2973.04   29.06
   1   0   127247.24  609.64
  -1   1   017987.43  450.32
  -1   1   1 7001.47  152.37
   1   0  -2  136.10   11.38
   0   0  -2  334.62   19.06
  -2   0   1  133.30   15.18
  -2   0   0   70.12    4.16
  -1  -1  -111201.91  208.67
  -1   1   2   93.98    7.21
   2   0  -2 3340.70   63.71
   0  -1   2 7216.20  120.06
   2  -1  -1   68.45    7.78
  -2  -1   037982.74 1176.76
   1   0   2   -3.35    6.96
  -2   0  -1   -1.10   12.03
   0   2   012333.45  144.96
   2  -1  -2 1108.58   27.67
   1   0  -3 7325.36  218.54
   0   2  -136261.06 1152.69
  -1   1  -2 6205.70  142.90
  -1   2   037401.91 1001.92
  -1  -2   1  628.61   20.66
   0   0  -3   56.36   10.12
   2   0  -3  132.14   15.86
  -2  -1  -133536.77 1108.24
  -3   0   1 6852.17  294.41
  -1  -1   322710.93  310.73
  -3   0   2   42.28   14.32
  -1   2  -114642.14  409.66
  -3   0   0  112.52   21.44
   0  -1  -3  842.29   29.63
  -2   1   320555.63  592.24
  -1  -2   224626.80  521.04
   3  -1  -125130.25  807.82
   0   2  -2 1408.21   61.83
   2  -2  -112508.39  309.01
  -2   0  -239805.28 1397.13
   3  -1  -223027.37  590.39
  -2  -2   0 6731.53  202.00
  -1   0  -3 1431.85   52.96
   3  -1   0 1231.38   64.95
   3   0  -348526.71 1167.45
  -2  -2   2  585.66   23.89
  -2  -1  -2   23.66   12.97
  -1   0   4   88.86    6.58
  -3   0  -1  546.05   46.49
  -1   2  -2 8941.75  288.87
  -1   1  -318091.76  553.66
   2   0  -433561.89 1286.25
   3  -1  -3 9957.11  216.97
  -2  -2  -112111.32  393.48
  -1  -2   3 2917.39   63.61
   1  -1  -430071.31  708.58
   0   0  -4 1588.96   55.66
  -3  -1  -1 8084.48  330.17
   2  -1  -4   11.44    4.70
   0  -2  -3 8693.04  237.37
   2  -2  -310643.89  249.76
   4   0  -223735.53  906.31
   0   3   0   11.22   13.40
  -3  -2   1 4940.56  167.35
  -4   0   1  -42.94   23.77
   3   0  -4    7.76   12.40
  -3  -2   2 6040.77  196.87
   0  -1   415075.95  366.63
   0   3  -1 4118.22  168.27
   1  -3   011435.14  320.43
   3   2   0 9677.24  313.06
  -1  -3   1 6328.51  177.09
  -2   0  -3   -6.94    9.84
   4   0  -3  -37.98   16.17
  -4  -1   2 1195.73   76.04
  -4  -1   114929.20  719.24
  -4   0   0 1171.08  100.46
   3  -1  -4  164.29   29.18
   2   2   2   50.10   11.57
  -3   0  -2   87.78   17.98
  -1   3  -1  476.43   23.40
  -1  -2  -3 2020.59   93.60
  -3  -2   3  204.33   22.46
  -1   0  -4    9.46   12.21
  -2   1  -3 1941.25   50.83
  -1   3   2  596.88   31.75
   4  -1  -3  967.32   63.14
   0   3  -2 5146.77  218.13
  -4   1   0 4901.02  310.32
  -2  -3   1  842.60   38.43
  -3  -1  -213796.03  637.45
  -1  -2   4 4816.65   96.00
  -3  -2  -1  581.51   50.24
  -2   3   0 5415.32  179.62
  -2   0   5    0.22    1.86
  -2   2   4  442.58   34.10
   1  -1   4 2747.35  117.61
  -1   0   530544.92  949.31
   2  -3  -217257.63  509.67
  -4   0   4 4489.96  196.08
   4   0   1   15.62   21.88
   0  -2  -4   35.17   23.14
  -1  -3  -210990.77  355.31
  -2  -1   5 2126.25   81.83
   3   0  -5 1948.75  114.92
   1   1  -5 4822.18  217.60
  -2   3  -120883.21  750.47
  -4   2   2 4577.02  264.09
   4  -1  -4 3582.67  165.16
  -4  -2   1 5519.74  232.32
  -1  -3   3 7037.10  180.36
  -3  -2   413261.32  309.87
   0   0  -5    5.49   13.79
   4   1   1 2320.36   72.00
   3  -1  -515030.62  667.87
   0   3  -3  839.59   61.72
  -2   2  -311718.76  330.53
  -2  -3   3 3639.99  114.74
  -5   0   2   25.08   27.41
   4  -2  -317396.72  527.62
  -3  -3   1 3662.90  137.22
  -4  -2   0 1125.24   82.85
  -3   0  -332417.91  877.38
   0  -1  -526334.78 1062.54
  -3   2  -2 7533.64  172.04
  -5   0   152841.16 3357.88
  -2   0  -4  871.56   43.36
  -3   3   212737.61  601.53
  -5   0   3 7646.40  415.40
  -3   3   0  408.80   54.17
  -1  -2  -412873.77  521.78
  -5   1   2 3404.47  242.34
   4   0  -5   13.07    4.60
   3  -1   3  821.00   71.90
   2   3   2 4514.72  168.02
   5  -1  -1 1860.85   56.68
   2  -1   4 1241.46   85.84
   5   1  -3 6669.80  298.77
   4   0   2 4303.81  242.54
   1   3   3  544.64   41.41
   2  -2  -514800.94  381.46
   3  -3  -3 2145.44   79.03
  -1  -2   5  596.83   39.61
  -5   0   0   17.59   30.99
  -1   0  -5 9997.97  339.97
   0   4   017349.22  286.03
   4  -2  -4 3778.92  112.36
  -5   0   4   -2.51   23.65
  -4  -1   5  119.36   24.33
  -4  -2  -116215.77  779.46
  -1   3   4 5985.08  168.38
  -3   3  -121149.24  965.44
   0   4  -1  465.97   51.85
   4  -1   213093.60  676.79
   1   4   0  866.67   73.77
   2   0  -6  463.15   52.85
   2  -3  -411097.17  583.43
   1  -4  -1 2115.69   93.95
  -3   2   5  234.03   28.87
  -5   1   0 5362.15  369.98
  -1  -1  -514614.55  731.31
   5   1  -4  879.62   48.09
  -1   0   6  -23.66   13.44
   0  -2   5 4491.12  124.39
   3   0  -6    9.86   22.28
   0   3  -418907.63  614.36
   1   4   128351.38 1177.82
  -2  -1   6 7916.16  286.24
  -5  -2   223785.36 1252.37
   1   4  -2 4818.38  262.47
  -4   3   2 2203.83   95.70
  -4   3   110200.11  605.09
   0  -4   2 1468.32   64.26
   3  -2   3  121.97   27.47
   3  -3  -4 4613.51  149.98
  -2   4   1 2955.18  114.13
   1  -1  -6  701.00   62.84
   5   2  -1  177.30   25.76
  -2   2  -4   59.48   21.17
   3  -1  -6   -0.66   24.44
  -5   2   3   34.02   30.18
   5   0   1 3050.83  201.61
  -2   4   0   21.44   12.44
   5   0  -510048.93  488.39
  -2   3  -3 7312.88  297.33
  -4  -3   3 3241.71  139.42
  -2  -4   2 7221.81  206.33
   0   0  -615634.49  628.94
  -4   2   522855.22 1013.92
   4  -3   0 2852.28  152.22
   3   0   4   35.31   24.21
  -4   0   620470.86  848.69
  -3  -3  -2 2019.49   78.55
  -5  -1  -1 2343.25  194.10
  -1  -4  -2 2801.43  109.90
   4  -2   2  777.89   79.22
  -5   1   5 7910.49  413.77
   1  -3   4  422.12   31.33
   5  -2   0 7523.53  403.54
   2  -4   1 3441.35  141.71
  -4   0  -3    3.53   25.49
  -2   0  -5   24.00   12.30
  -1  -2  -5   95.15   28.94
   6   0  -2 1066.50   85.39
  -5  -2   410183.32  494.39
   0  -1  -6 3199.54  166.55
   1   4  -3 3228.05  196.88
   6   0  -3   -6.02   17.94
  -3   1  -4  445.88   55.86
   4  -1  -6 2592.20  173.68
   2  -3  -511696.22  655.30
   2   2  -6  552.36   70.45
   0   4  -3  416.12   60.15
   1   3  -5 3618.73  222.63
  -2  -4   3  737.34   41.96
   6   0  -1    6.12    9.08
   4   1   310040.77  260.22
  -2   1  -5 2426.51  136.19
   3  -4  -1 2016.04   99.14
   4  -3  -4 1959.92   77.12
   6   1  -2 6428.05  260.41
   6   1  -3   32.76   20.45
   1  -2  -6 9874.22  496.75
   3   2  -612256.68  705.97
  -3   4   2 2351.69  152.91
  -4  -3  -1   62.63   19.79
   6   0  -4 6990.53  315.21
   3   4   0 2866.97  168.76
  -3  -3   5  434.01   23.79
  -6  -1   1 3248.15  267.21
   5   0   2  -17.33   32.27
  -1   0  -6   12.02   16.53
   0   3  -510103.19  391.21
  -2   4  -2 6024.51  303.45
   6  -1  -410197.76  413.25
   5   2   1 1641.64   71.35
   5   0  -6    2.48    4.47
  -1  -4  -3  580.64   52.96
   2   0  -7   -4.92   26.73
  -3   4   310286.81  446.69
  -5   2   5   -4.15   24.15
  -5   3   2 3375.38  243.39
  -6   0   019893.12 1363.88
   3   0  -710784.13  577.65
   0   2   6   60.41   13.34
   5  -1   2 1114.77  111.60
   3  -2   4 6797.00  338.23
  -1   1  -615188.94  591.35
  -3  -3  -3  386.31   34.58
   4   2  -6  656.97   85.91
  -5   3   1  449.76   73.70
   2  -3   4  370.63   35.17
   5  -3  -3 1531.63  124.31
  -1   4   4  322.99   25.40
  -3   4  -1 3748.77  188.39
  -5  -1   616848.07  787.21
  -6   0   5  -26.01   27.43
  -2   4   415741.57  690.41
  -1   0   7 2740.32  106.66
  -2   1   7   77.30   19.51
  -6  -1   0   99.26   43.99
  -4  -2  -3 5754.51  375.43
  -2   2  -519856.29  707.42
   3  -1  -7 6831.90  192.73
  -6   2   2 1277.17  157.94
   4  -3  -5 4073.18  265.91
   6  -2  -3 2432.03  132.23
   0   4  -4 1566.24  119.10
   4   0  -7  -20.06   29.98
  -4   3  -2 4390.09  272.76
   6  -1  -516975.50  581.07
   1  -1  -7 4390.17  233.32
  -5  -3   0 5876.89  339.60
  -6   2   114209.39  339.64
  -4  -4   213727.25  575.76
  -1   3  -5 9924.36  427.80
   0   5   0   -6.96   23.18
  -4  -4   1 2705.79  144.05
   5  -3  -4  124.84   21.14
   3   0   5 6601.67  377.18
  -3  -4   4 1210.94   61.46
   4   0   410715.53  254.42
  -6   2   4  809.98  104.11
   0   5  -1 2446.32  178.49
  -4  -1   718214.83  803.53
   1   5   0 3309.06  214.78
   2  -3  -6 2792.22  208.20
   1  -5  -1 4391.22  200.73
   2  -4   3  641.78   47.46
   6   0   1   16.18   29.86
  -4   4   3 2208.81  163.00
   0   0  -7   -7.84   29.55
   5   2   2 6976.91  247.19
   4  -4   0 4693.66  228.29
  -3   1  -5 1483.78  120.13
  -1  -2  -6  243.63   32.64
   1   3  -6 4828.36  304.17
   4   1   4  118.29   31.93
  -3   4  -2  872.42   73.86
  -3  -3   6 2051.80  108.69
   5  -2  -6  349.80   67.04
  -1   5  -1   11.72   26.71
  -2   0  -614952.42  601.51
  -2   2   712079.54  459.66
   1  -4   4  104.84   21.16
   6  -2   0 1780.64  154.65
   5   0   3  367.82   66.58
  -6  -1  -1 2247.85  209.47
   1  -5  -2   11.07   23.66
   0  -1  -7   23.20   24.88
   3  -2  -7  755.49   31.95
  -6   0   617178.39  938.88
   0   5   2 8375.74  421.31
   7   0  -3  612.99   54.43
   2  -5  -1   15.45   18.40
   5   0  -7 8477.09  508.65
   7   0  -2    6.21   29.31
  -5   3  -1 1059.15  124.52
  -2   5   0 5055.14  279.59
  -2   1  -6 6841.30  354.80
   2   4  -5  196.54   47.94
   6  -2  -5   47.62   15.00
   1  -2  -7   42.68   28.39
  -5  -3   5 5847.34  296.96
   1  -4  -5 7892.32  316.48
   5   1   3 3555.65  105.29
  -2   5   2 2245.59  145.59
  -7   0   4    3.26   31.01
  -4  -4   4  196.59   28.60
   6   1  -6 7685.83  445.83
   0  -3  -6 4225.83  206.70
  -3  -3  -4 4411.75  282.08
  -7  -1   3 1679.33  217.27
  -4  -3   6 6504.03  193.79
   4   4   1 4944.23  250.61
   5   1  -7 5123.23  347.73
   7   1  -2 1654.52  125.46
   4  -2  -7   79.18   13.09
  -1  -5  -2  617.61   61.60
   3   4  -5  854.01  108.70
   7   0  -1  626.57   92.82
   2   5   1 2695.06  185.19
   4   3   3 1309.48   74.67
  -2   3  -5  122.70   34.52
   7  -1  -411625.00  563.79
  -6   3   2 3747.14  134.99
  -1  -5   3   34.09   20.08
   6   3  -3  384.17   53.75
  -3   2  -5   62.35   15.81
   0   4  -5  711.89   83.67
  -4   2  -4    1.68   34.82
   1   0   7 9609.63  483.59
  -3   0   8  -23.75   22.46
   7  -1  -1 8647.39  558.31
   0   5  -3  109.09   20.82
  -2  -5   3 6105.05  193.30
  -2   0   824388.45 1052.09
   5  -4  -2  355.40   48.32
   7   0  -511521.58  525.30
   6   2   1 3834.71  147.47
  -6  -3   1 1556.06  138.93
  -6   0  -2  833.36  133.73
   0   2   7 5896.08  230.23
  -3   5   1 2080.19  126.02
   3  -4   311469.08  505.12
  -5  -4   1 7013.48  378.11
  -2  -4  -4 1551.03  127.17
  -3  -5   2 3541.42  175.90
  -6  -3   4 6181.28  365.86
   5   4  -3  140.49   41.87
  -1  -1  -7 1429.13   94.64
  -2   2  -6   34.27   28.24
  -3  -1   813309.75  611.26
   3  -5   0  105.98   28.94
   4   0  -8 4592.87  329.34
   2  -1  -8 5139.66  237.30
   7   1  -5  418.79   44.72
  -5   2  -3  301.48   60.17
  -6  -1  -2 3945.77  335.28
  -6   2   6  240.56   57.81
   4  -4  -5 1340.43   86.93
   7   0   0   38.47   35.77
  -5   3  -2  227.33   60.64
   7  -2  -3  395.85   59.21
  -1   3  -6 4796.43  236.68
   1   0  -8   -4.18   32.82
   2  -5   2   12.65   17.41
   5  -2  -7   -8.19    9.15
  -6   0   7  -42.99   35.02
   7  -2  -2 2619.87  113.90
  -5  -3   6 5078.46  264.66
  -4  -4  -2 2241.30  179.24
  -1   5  -3 6847.07  406.79
   4   0   5  -12.49   30.81
  -2  -3   7 1357.14   85.40
  -3  -5   3   27.11   16.83
   4  -1  -8 4084.21  317.47
   6   3   0  179.45   33.69
   5  -4   0 1078.51  101.68
  -1  -4  -5 4379.91  257.24
   3   3  -7 6155.48  451.98
  -7  -2   4 1364.48  147.26
   5   4  -4 1227.15  129.61
  -7  -1   0 4682.56  428.37
   1  -1  -8   75.00   43.50
  -3   0  -6    2.69   14.61
   6  -1  -7  242.35   15.38
  -1  -5   4 7457.74  278.40
   3   5   1 5842.38  337.15
   2   4  -6  205.52   56.53
  -5   0  -4   44.39   33.02
  -6  -3   5 5547.89  326.89
   2   5  -4  245.09   66.16
  -1  -3   7  709.15   34.50
  -4  -1  -5  427.65   68.40
  -7  -2   1  549.48  112.39
   7   0  -6   47.01   33.61
   5   0  -8   -2.06   34.98
   1  -4  -6  169.20   31.81
  -3  -1  -6  254.12   39.85
   3  -4  -6   15.34   45.05
   0  -5  -4 1602.28  118.39
  -1  -2  -7 1301.10  124.80
   4  -3  -7 5610.45  202.30
  -5  -1  -410389.99  632.43
  -3   2   8 2177.13  147.45
   7   1  -6   75.79   25.38
  -2   2   8   48.01   19.94
   7  -2  -5  152.50   37.32
   0   0  -8 2153.57  145.57
   4   5  -2  239.23   61.01
  -6   2  -2  154.31   62.10
  -4   5   1 3031.70  186.86
   3  -3   5  399.14   56.88
  -3   5   4   62.67   38.62
  -5   1   8  148.46   47.85
   4   3   4 3415.47  154.65
   2   0   7  -28.37   27.50
  -5   4  -1 1421.71  153.97
  -7   0  -114994.48 1192.66
   5  -4  -5 7924.52  560.16
  -2  -5  -3  457.11   69.72
   4   2  -8  908.32  124.06
  -6  -3  -1 5845.32  391.04
   0   1   8 3406.39  159.84
   4  -5  -3  635.05   58.00
   0   3  -7 1506.79  116.91
   0   4  -612447.19  702.65
   6   0   3   -5.48   36.11
  -7   2   010511.50  869.26
  -4  -5   0 3298.13  218.99
  -3  -4  -4   77.68   15.52
   1  -2  -816366.86 1005.96
  -4  -4   6 3642.16  140.93
   3   5   2 5002.47  278.05
  -2  -1  -7 9910.12  485.75
   6  -2  -7 9029.82  600.80
  -8   0   3   75.02   46.18
   7  -1   1  226.12   79.99
  -2  -3  -6 7164.41  282.75
  -4  -2  -5  369.91   85.20
  -1  -5  -4  773.77   81.09
   8   0  -414597.02  708.69
   5   3   310067.58  398.67
   4   4   3   94.44   38.75
  -2   4  -5  167.35   37.74
   0   6   0  427.87   85.41
   6   4  -2  165.03   42.06
  -6  -3   6 2332.58  128.52
   6  -1   3 1667.47  177.13
   8   0  -2 1368.35  150.63
   6   4  -3  628.71   86.15
   7  -3  -3 2579.40  182.53
  -3   2  -611806.57  663.99
   5   3  -7 8383.91  616.37
   7   3  -2 2196.86  138.28
  -8  -1   3 5947.16  528.44
   0   6  -1  821.58  117.12
  -1  -6   0 1277.36  106.49
  -2   5   5   55.29   33.50
   5   2   4 3165.77  129.79
   1   6  -1 1852.59  181.39
   7   0  -7 1180.15  151.79
   7   2  -611810.58  493.46
  -1   5   5  836.35   88.61
   8   1  -4 6369.48  350.98
   6   0  -8  527.15   96.53
  -6  -4   1  692.25   96.76
   7  -3  -4 4649.92  302.84
  -4   5   4 7256.47  402.85
  -8   1   2 1012.89  177.22
  -5   2   8 4819.73  291.75
  -8   0   5   13.46   40.28
   4   5   1  734.93   86.28
   6  -4  -4 3680.95  193.04
  -3   0   9  524.33   83.92
  -1  -6  -1  102.77   37.44
   3  -5  -5 7787.76  383.65
  -7  -3   1 3137.01  274.42
   7  -1  -7 3123.82  241.02
  -8   0   1  -11.57   49.85
   1   0   8  -18.30   27.67
   6   1  -8 1958.78  184.22
  -1   6   2 6836.56  422.89
   0   2   8  552.43   51.91
  -2   0   9   -5.53   22.69
   0  -6   2  781.85   40.19
   5  -4   2  356.15   63.87
  -4   0   9   -4.75   23.21
   1   4   6  151.03   22.51
  -2   6   1 6729.49  409.09
   0  -5  -5 4465.56  258.36
   8  -1  -5   32.84   23.46
  -2  -2  -7   44.75   33.90
  -3  -1   9 1484.98  115.52
  -1  -3  -7 3045.44  248.22
   5   4  -6  173.42   61.35
   2   6   0  397.77   77.73
  -7   2  -1  -26.25   41.61
  -3  -3   8 5811.62  291.50
  -2  -4   7  379.50   44.03
  -2  -3   8 1756.03  122.84
  -5   5   2  412.87   70.59
  -6   4   010573.65  802.91
  -7  -3   5 7602.94  494.87
   8  -1  -1 1163.51  146.65
   1   1   8  397.65   49.29
  -6  -3  -2   -0.70   40.71
   3   4  -7 7959.23  685.71
   2   6  -2 2282.69  213.66
  -2   1   9 5007.94  265.19
  -7   0  -2  -15.99   38.37
  -6  -2  -3 2415.84  210.64
  -4  -1   9  488.61   67.74
  -4   0  -6 4021.71  294.16
  -3   5  -3 2643.46  182.70
  -5   5   1  333.98   67.16
  -2   5  -4 4154.12  243.71
  -5  -5   3 3115.71  185.98
   8   2  -3 2902.14  204.45
  -5   0  -5 4447.17  363.52
   1  -6   2  528.89   58.61
   6  -4  -5  456.73   49.83
   1   4  -7  109.39   38.55
  -4  -3   8 4267.14  242.91
   8   0  -6  644.76   74.79
   1   0  -912236.04  721.03
  -8  -2   4  263.44   68.53
  -2  -6  -1  682.03   87.02
  -7  -1  -2  356.75  101.67
  -4  -5   5  275.75   33.88
  -7  -3   0 1810.82  223.37
   8   2  -2  697.16   84.27
  -1   6   3  864.54  103.53
   5   0  -9  586.38  119.23
  -4   1  -6 4205.02  310.98
   1  -3  -8 1194.46  109.76
  -3   0  -7 7135.95  331.38
   6   3  -7  767.15  119.91
  -5   1  -5  502.46  103.47
  -4  -4   7  240.41   38.86
   4   5   2  275.55   51.12
   8   0   0  791.35  122.82
  -4  -3  -5 3356.19  296.37
   0  -6   3 4281.04  155.40
  -7  -2   7  304.38   70.51
   2  -6  -3  121.72   39.49
  -8   1   6 5676.56  487.29
  -1  -1   9   44.64   28.69
   5  -5   0 1735.90  143.42
  -6   2   8   50.47   44.27
  -1   5  -5  615.52   59.11
  -3   6   1  693.71   94.05
  -5   5   4  100.82   29.44
  -5  -1   9 3779.29  262.57
  -3   4  -5 1500.95  103.41
  -3  -3  -6  434.26   86.50
  -4   4  -4 6044.03  410.05
   6   0   4  116.19   56.64
   8   2  -5 7849.87  459.88
   3  -6  -2   15.24   24.71
  -3  -1  -7 4352.29  234.50
   3  -2  -9   75.50   41.50
   2  -5  -611171.35  571.91
  -8  -1   0 3505.25  399.56
  -5  -3  -4 2768.54  186.25
  -3   6   0 5999.46  368.08
  -7   3   6 3238.67  294.36
  -7   0   8   39.39   37.62
  -8  -2   1 2652.08  303.65
  -6  -4  -1  649.10  110.43
   1   2   8 1385.92   93.03
   0  -4  -7  575.31   88.78
   2  -2  -9  336.63   49.39
   4   2  -9 1830.70  201.64
   5  -3  -8  149.90   24.19
  -1   5   6  159.93   46.45
   6  -1   4 7557.30  562.13
   2   6   2 2031.41  179.93
  -3   5   6   72.07   28.19
   2   4   6 4086.65  240.58
  -1  -6  -3  311.59   66.91
  -3   6   3  992.19  104.09
  -7  -1   8  203.32   65.24
  -5   4  -3   -0.22   46.40
   0   3  -8  754.02   82.83
   0   0  -9   14.96   25.75
  -6  -4   6 3920.73  255.52
  -7  -2  -2 1466.03  186.36
  -2   0  -8  473.61   65.88
  -7  -4   3 1404.64  174.48
  -4  -2  -6   97.89   54.69
   2  -3   7 3651.87  204.36
   5   4  -7 8833.15  690.36
   8   0  -7   25.07   16.04
  -6   0   9  -10.00   34.35
  -7   4   2 1265.34   68.52
   1  -6  -4  646.31   70.37
  -5   5  -1 4337.07  339.88
   3  -6   1 2699.28  177.63
  -5  -2  -5  188.99   73.03
  -7  -3  -1 1132.34  171.83
   2   6  -4   72.28   45.75
  -5   5   5   33.45   34.67
   8  -2  -6  114.00   36.77
   1  -2  -9  658.85   75.19
   0  -1   9  259.66   61.69
  -7  -4   4  350.86   68.73
   0   5  -6    9.69   33.51
  -6  -3  -3    3.56   28.45
  -2   1  -8 1347.29  133.22
  -3   5  -4  107.87   39.19
  -5  -2   9  129.08   49.73
  -4  -5   6    3.40   21.08
   3  -2   7  170.97   44.45
  -8  -1   7  224.44   61.26
   6   1  -9  461.20   92.54
  -8  -3   3 2519.22  313.03
   0  -6  -4   72.35   29.89
   8   0   1  -53.11   58.36
  -7   0  -3  301.21  105.91
   8   2   0  202.70   67.97
   7  -4  -1    7.37   33.11
  -8   3   4 1392.29  205.85
   4   5   3 3439.10  222.57
  -2   5  -5   81.05   32.07
  -4  -6   2  348.04   68.27
  -6  -5   2 3322.43  236.62
   9   0  -4  -43.14   29.53
   4   6  -1  -26.17   39.33
   9   0  -315087.98  994.75
   8   3  -2  384.54   71.97
   6   5  -3  116.72   50.69
  -3  -6   4 1814.65  106.48
   6  -2   4  361.33   88.27
   8  -1   1 4738.27  413.05
   1  -4   7 2516.34  138.76
   7   1   3   54.82   65.15
   3   4  -8  126.27   62.31
   7  -3  -7  583.93   91.21
  -2  -6  -3 1191.88  122.86
   7  -2  -8 4838.90  417.82
   2   4  -8 3876.35  344.59
   7  -4  -5 3921.45  222.75
   6  -3  -8  570.86   45.83
  -6   5   1  484.80  105.65
  -4  -6   3 1382.17  129.54
   6   4   2 1176.52   88.11
   9   1  -4    1.95   25.84
  -9   1   3  277.10  106.66
  -9   0   5  128.31   58.55
   9   0  -2  -45.00   42.54
  -4  -6   0 2851.02  209.43
   3   0 -10  -48.89   41.44
  -3   6  -2  179.96   32.62
   8  -3  -5 1028.69  108.37
   6   5  -4 1458.89  160.33
  -3   3   9 1547.43  110.05
  -4   0  10  206.17   58.49
  -1   6  -4 2984.20  244.84
  -4   4   8  760.05   91.37
  -8  -3   1  527.78  124.74
  -1  -3  -8 1980.28  175.33
   0   2   9 8695.14  436.68
  -2   3   9 1148.77   99.33
   9   1  -5 1269.80  108.16
  -9  -1   2 2028.58  284.46
  -2   2  -8   11.19   20.68
  -7  -4   0  627.36  121.87
   5   5   2  552.70   72.65
  -4   3   9 2459.92  163.68
  -1  -5  -6 3655.46  276.02
  -1   4   8  125.35   28.10
   2   0 -10 6390.09  530.00
   3   1 -10  510.83   98.07
  -1   0  -9 1162.25  118.13
  -5   0  -6   86.26   40.50
  -8   2   7 3746.08  354.71
  -6   2   910275.89  670.99
  -6  -4   7  276.59   58.60
  -5  -5   6 3552.80  207.66
  -4  -1  10 4513.28  297.55
   2  -6  -5 1174.42  103.08
  -4  -4  -5    8.62   16.29
   2  -5  -7   -3.29   23.72
  -4   0  -7   26.42   16.07
  -1   6   5   25.27   37.63
  -6   5   0 1154.53  166.83
  -7   0   912624.38  901.02
   3  -5  -7  532.98   54.33
   4  -6  -4  889.21   89.69
  -7   3  -2 2044.13  265.91
   8   0  -8 5910.16  445.21
   9   0  -6  -40.16   25.57
   5   0 -10   35.58   50.55
  -4   3  -6  209.22   66.87
  -9   0   1 2173.96  314.32
   3   4   6   88.08   31.14
   2   1 -10  434.65  115.70
   1   1   9 2070.26  143.02
  -4  -6  -1 4835.05  341.18
   5   1   6  818.72  105.90
  -8   2  -1 5139.34  533.36
  -5   3  -5  739.05  148.57
  -6   0  -5    5.55   42.56
   7   2   3    1.25   44.83
  -5  -4  -4  155.60   70.10
  -6   5   5 4085.53  414.76
   1   5  -7 3994.03  354.48
   3  -6  -5  333.76   54.54
  -4  -1  -7   28.92   30.36
   7  -4  -6   31.38   23.50
   8  -3  -6  139.30   50.80
   1  -3  -9 2752.89  200.50
  -7  -1   9 1432.01  161.06
   0  -7   0   25.51   29.35
  -9   2   4 8378.17  824.68
  -9  -2   3  152.67   83.00
  -8  -1   8 1132.30  158.58
  -9   1   6  240.16   86.96
  -5   3   9 1132.06  116.38
   5  -1 -10  582.14  134.19
   5  -4  -8  441.29  110.81
   0  -6  -5  232.92   54.37
  -9  -1   1  729.97  144.03
  -3   3  -7 2084.43  191.42
   8   0   2 8019.61  638.35
   0  -7   1 1357.87  117.44
  -1   0  10   23.56   30.70
   4   5  -7 4565.89  430.44
   6  -1   5 4413.47  391.18
  -3   0  -8   32.79   20.94
  -1   7   0 1304.23  166.98
  -8  -3   0 3855.83  436.72
  -1  -7   1 1159.56  107.77
  -5   6   2  668.90   71.58
   0   4  -8  440.70   69.08
  -9   2   5  986.73  186.06
   9   2  -2  275.40   66.96
  -3   5  -5 4047.54  248.17
   3  -6   3   -3.19   24.66
   4   5   4  155.79   49.60
  -6   3  -4 3901.40  384.79
  -3   2  10 3013.48  197.24
   5   6  -1  988.92  128.82
   2   4   7  249.27   53.49
  -2   6  -4  131.52   37.55
   8  -1   2  740.40  137.82
   5   6  -3  736.26  119.46
   1  -1 -10 3803.49  325.99
   7  -4   1 3298.38  295.85
  -1  -7  -1   80.68   32.22
   4   2 -10  533.24  101.29
   3   1   8 3651.40  295.49
   7  -3  -8 1403.75   77.83
   6   5   1  238.49   48.24
  -1   7   2  538.64   96.93
   0   5   7  156.77   57.38
   6   0 -1011707.16  954.99
   6   4   3  -28.88   21.48
   0   7  -2  608.17  124.44
   4  -6  -5 4529.50  265.80
  -7   0  -4   66.25   52.41
   2   7  -1  152.16   68.24
   2   2 -10 1773.15  180.85
  -9   0   7 9132.55  762.11
   1   2   9  614.94   81.30
  -5  -2  -6  414.27  103.73
  -9   0   0  104.47   78.97
   8   4  -3  170.10   60.16
  -2   7   0  467.11   87.47
   4  -6   2  752.65   96.03
  -2   5  -6  741.15   86.59
  -4  -2  -7 6371.66  420.73
  -8   4   4 4699.67  242.39
  -5  -5  -3  569.60  119.89
   5   6   0  184.52   59.55
   0   3   9  486.17   54.18
  -7  -2   9   71.39   45.13
   1  -6   5  -39.40   19.47
  -2  -7   2  319.39   58.31
  -6   1  10  377.18   84.37
   6  -5  -6  399.64   51.95
  -8   2   8  505.61  112.37
  -5   6   4 3114.10  239.27
   2  -3   8  590.80   60.61
  -8  -4   2 1966.02  250.12
   9   2  -6 3867.04  244.29
   5   2 -10 6144.46  551.16
  -7   5   3  205.37   36.69
  -7  -1  -4 1813.19  276.06
   9   2  -1  853.07  129.19
  -9   1   7  307.96   99.92
   5  -5  -7  572.33  132.85
  -8   3   7 1896.27  241.17
   6  -3  -9 1082.75  164.58
  -7  -5   2   -5.45   36.03
   9   1   0 1103.85  168.39
   6  -2   5  470.35   91.13
   1   7   2 2580.39  238.77
  -2   6   6  145.70   58.29
  -7  -4   7  134.89   50.33
   2   7   1 1302.87  162.15
  -6   4   8   96.81   41.54
   2   0   9   47.08   28.87
  -7   5   4 3334.74  325.72
   0   0  10 6822.44  425.85
  -1   7   3 1371.04  161.31
  -1  -6   6 2822.23  160.90
  -8  -4   5  182.10   71.58
   3  -6  -6 2459.05  173.00
  -8  -2  -2   42.37   46.05
  -3  -4   9 3401.75  218.27
   8  -3   1  919.76  136.80
   1  -2 -10   36.00   38.50
  -7  -3  -3   71.46   48.28
   3  -2   8   66.69   41.81
   7   5  -1 1823.85  153.44
  -8   0   9   16.53   44.02
   0  -7  -3 1285.96  133.17
   2  -7  -3   57.99   37.35
   8   4  -1 1159.64  100.65
  -1   4  -8  610.17   90.13
  -2   1  -9  766.82   84.79
   3   7  -1 1049.38  150.04
   9  -3  -4  343.46   74.08
   9   3  -3 1538.08  150.62
  -2  -4   9 1227.65  136.38
   0  -1  10 4565.03  315.55
   4  -4  -9  161.31   93.61
   3  -7  -2  533.78   76.08
  -5   6  -1  574.70   88.66
  -1   5  -7   59.45   29.03
   3  -5  -8 2369.73  304.91
   3   7   0  -10.89   43.94
  -8   1   9 5631.66  504.14
   5  -6  -5  395.64   68.83
   2  -5  -8  -15.24   49.78
   7   5  -5  280.47   85.22
   6  -5   2 2485.19  238.01
   6  -2 -10  253.26   96.40
   9   3  -5 1073.18   95.09
  -7   4  -2   66.92   57.04
   0   6  -6 1095.09  158.64
   9   3  -2 1219.46  138.21
   7   0 -10  -41.23   55.94
   3   6   4  551.75   93.79
   4  -4   6 1186.05  123.90
  -7   2  -4 3385.85  405.51
  -4   6   6  199.05   51.39
   3  -3 -10 1167.26  187.68
  -2  -7  -2  126.60   63.40
  -9   2   7  660.45  114.14
   8   0   3   42.64   52.54
  10   0  -4 2780.48  293.94
  -9  -2   0 1404.72  241.75
   5  -4   5 2003.85  195.59
   9   0  -8  -54.70   47.18
   4  -3 -10 2034.95  253.56
   1   7   3  715.52  116.82
  -9   0  -1  129.74   93.02
   3   7  -3   35.64   59.47
  -4   5   8   74.62   47.92
  -8  -4   6  156.88   39.24
   1  -4  -9 4288.53  402.23
 -10   0   3  -47.87   67.13
   4   6   3 1057.50  122.51
   2   6   5 3222.57  263.06
  -6   6   2  244.51   59.73
 -10   0   5   40.38   60.95
   4   0 -11  -12.49   49.00
  -7   5   0  583.15  128.35
  -7   1  10 4857.11  408.22
  -6  -6   3 2538.40  200.11
   5   4  -9   95.07   65.03
   3   0 -11  985.41  164.76
  -1   5   8   38.36   34.65
   2  -3 -10 1328.88  171.13
  -1  -3  -9 2181.16  205.41
   8   1   3  127.10   70.76
   5   0   7 1421.98  174.91
   3   4   7 1853.53  129.10
   5   3   6 2851.39  158.91
  10   1  -4 1948.88  205.36
   6   5  -7   45.67   63.86
  -1   7   4  112.85   60.04
  -3   7  -1  249.56   70.67
  -9   1   8 4771.55  474.69
  -8   4   0   22.47   57.73
  -2   7   4  522.66  101.03
   4   5   5  178.00   38.03
   9   1   1 5154.87  453.38
   4  -3   7  470.77   79.14
 -10   1   3  432.64  142.47
   6   0   6 2711.26  275.63
  -6   6   1  823.29   88.91
  -7   3   9  530.60  128.79
  -2  -2  -9  507.29   76.79
   0  -2  10  458.12   90.01
  10   1  -5   66.48   35.72
   8   3  -8 1915.51  224.17
   4   1 -11 1219.80  186.71
   9   3  -6 2438.77  158.67
  -5  -3  10  982.99  114.10
   3  -1 -11 3552.21  355.45
   5   0 -1112439.78 1025.74
  -9  -3   1  304.43  123.57
   3  -5   6  152.80   43.77
   6   4   4  742.37   82.97
  10   0  -2 4849.68  446.08
   4   0   8 4317.37  362.12
  -5  -1  -7  857.84  123.57
   6  -6  -4  598.72   81.39
   0   7  -4  341.88   91.16
  -6   3  -5  835.13  160.06
   2   0 -11  -19.34   41.96
   5   5   4 2158.46  161.86
 -10   0   6 2972.86  386.58
   8  -2  -9 1018.25  148.13
  -7   5   6   46.45   28.62
  -1   0 -10  -25.09   29.74
  -7  -4   8  315.11   80.91
   6   1   6  -10.70   42.26
   4   7  -2  241.81   58.18
  -4  -7   1 1473.06  152.08
  -5  -6  -2 3297.39  326.69
  -1   6  -6  356.85   84.19
  -3   7   4 2369.23  218.39
  -5  -5   8   15.53   35.02
  -5  -1  11 1031.85  142.96
 -10   1   2  420.19  153.53
  -4  -1  -8  386.08   84.79
  -8   3  -2   70.44   57.45
  -1   3  10 2113.29  169.28
  -5   6   6   18.42   40.25
   2  -1 -11  489.07  114.09
   3  -3   8 1388.36  126.66
  -2  -6   7 1771.01  142.35
 -10  -1   6 1253.89  201.82
   2  -7   3 2955.10  211.76
  -1   1 -10  198.54   51.85
  -6  -6   0   71.14   58.00
   7   0   5 4101.93  398.08
   0  -5  -8 2112.07  183.18
  -4   7   3 1558.31  149.68
   0   4   9  790.84   63.91
  -3  -6   7   20.79   23.18
  -2   4  -8 2947.08  185.16
   7   2 -10  901.46  160.34
  -4  -7   0  598.83  108.72
   3   7   2   59.45   56.24
  -2   5  -7 2269.92  203.08
  -8  -2  -3  308.31  104.55
   8  -4  -7   -2.13   21.35
 -10   2   4   76.57   68.45
   6  -4  -9  -13.34   53.19
   9   2  -8  939.36  175.10
  -7  -5  -1  103.62   73.11
  -6   0  11   16.49   41.06
   6   6  -5  -21.81   57.19
  -1  -6   7  280.60   43.27
  -9   2  -1  163.97  106.01
   1   7   4  257.10   81.54
  10  -2  -3 5648.10  469.36
  -3   0  -9 1407.38  114.51
  -7  -1  -5 2012.72  322.45
 -10   0   1   87.92   86.23
   6  -3 -10 1057.33  187.13
 -10   2   5 2533.39  382.15
   4   2 -11 6686.45  601.84
   6   5   3  339.43   78.57
   3   2 -11  -56.90   48.07
   7  -3   4  246.40   90.54
   1   0 -11 1198.42  156.33
  -9  -3   7 2105.95  250.77
  -5  -2  -7  199.03   62.33
   9  -3   0  119.17   62.52
   8  -5  -3 1377.74  168.57
  10   0  -7   -2.26   18.28
   8  -4   1    2.39   65.74
   8   0 -10  877.98  176.06
  -4  -6   7   25.43   24.16
   7   4   3  823.44   86.58
   2  -7  -5 3659.22  266.80
  -6   1  11 3304.84  294.71
  -1  -7   5  316.20   56.03
  -9   0   9 1229.20  207.49
  -8  -5   4    8.10   42.05
   3   1   9   57.88   38.66
  -6  -2  -6  259.02   90.13
  10  -1  -1 1434.64  214.76
   4  -7  -4  333.69   63.44
  -9  -4   4  298.58   85.39
   9  -4  -3 2125.35  232.77
  -9   0  -2  -40.31   58.27
  -8  -5   2  -17.02   37.76
  -3  -6  -5   -1.46   46.81
   5   2 -11  153.57   86.20
  -1   1  11 1267.52  138.72
   4   6   4   51.54   46.13
   4  -7   1   49.06   39.79
 -10  -2   2  584.15  171.59
  -4  -2  -8  496.53   85.67
  10   1  -7 5089.68  357.24
  -8   1  10 1766.06  230.54
  -2   2  11 2278.35  177.74
  10  -2  -6  137.01   43.69
  -3   7   5  595.50  119.04
  -7   5   7 4403.42  433.51
   1   2  10 5074.78  311.64
  -9  -1   9 1863.82  261.08
  -6   6  -1  191.43   57.72
  -6  -5   8 2085.42  183.55
  -2   3  -9  853.80   79.28
   0  -6   7 2072.32  126.04
   0   3  10   25.45   34.10
  -9  -1  -2 2102.29  302.14
   9  -4  -5  -18.27   40.57
  -9  -4   2 1308.56  195.96
   0  -7   5   55.07   31.50
   3  -4 -10  777.82  159.90
  -8  -5   5    0.85   31.90
   8   0   4 3529.35  365.98
   3  -5  -9  -58.99   84.27
  -2   6  -6   21.43   37.95
  -4  -4  10   27.74   29.99
  -8  -3   9 1955.62  222.66
   5  -7  -2  579.40   88.92
   8  -5  -1  118.08   62.22
   5   6   3   98.59   50.84
  -1  -5  -8   -4.02   43.95
   7   2   5   56.65   63.54
   6  -6  -6   -2.25   28.05
   2  -5  -9 2200.83  204.80
  -7   6   3   59.10   58.27
   4   5  -9   17.67   51.16
  -3   7  -3  322.22   65.57
   2   4 -10 2570.00  264.58
  -1  -4  -9  277.60   78.04
   5   7  -1  258.63   82.64
   2   7   4  663.15  111.20
  -5   6   7 1416.77  172.06
   7   0 -11  954.66  186.35
   5  -4   6  201.59   70.15
  -8  -1  -4   93.46   79.62
   5   7  -3 1239.41  182.02
  -7  -6   2 2064.90  208.34
  10   0   0  873.96  164.00
  -6  -2  11 1990.66  211.44
  -4  -4  -7  266.57   97.21
  -2   0 -10 2427.47  192.88
  -3  -2  -9  786.97  107.92
 -10  -2   1  148.82  106.81
  -7   4   9 2469.31  256.77
   0  -8   0  827.93  112.68
  -7   6   4  121.79   32.92
  -7   5  -2  218.54   90.82
  -8  -4   8 4506.34  378.48
  -4  -7   5 1121.90  103.71
   7   3 -10 2297.46  278.56
  -9   4   6  664.95  150.65
   0   0 -11   13.30   36.63
   5  -4 -10  550.59  132.22
  -4   5  -6 2896.10  264.81
  -1   2  11  425.83   68.44
   9   4  -1 1884.54  144.89
 -10   0   8 1008.41  196.29
  -7  -1  11 2011.51  234.01
  -8   3  -3  932.94  188.02
  10   3  -4  169.22   53.82
 -10  -2   7  204.66  109.51
   5  -5   5  520.29   99.51
   8   2 -10  434.92  107.65
   0   8   1   58.65   53.52
 -10  -1   0  487.14  172.01
   9   3  -8 1215.29  155.14
  -6   4  -5  231.56   83.16
   4  -7   2 1749.69  171.00
   1  -8   0   34.42   28.13
  -9   3  -1 2041.37  318.82
   1  -8  -1  797.94  106.81
  -7   6   1  661.14  125.02
   9  -2  -9   42.40   98.56
  -8  -5   6 3204.59  287.52
  -1  -5   9  347.01   67.42
  10   3  -3  642.60  114.89
  -2   1 -10 2041.05  215.58
   5   7   0 2133.38  240.17
  -1   7  -5  381.62   56.49
  -9   2  -2 1449.81  262.77
  10   3  -5  554.80   95.42
  -5  -7   4  512.20   77.45
  -4  -3  11  962.88  122.23
  -5  -5   9 2098.68  184.82
   0   1 -11 2551.08  248.39
  -3  -3  11 1309.36  148.33
  10   1  -8 1247.22  155.36
   5  -3   7  219.75   82.64
   3  -5   7    7.21   34.32
  -8  -4  -2 1579.41  211.20
   1  -6   7   36.05   35.48
  -1   4  10 1299.07   98.94
  -1   8  -1   84.20   56.66
   3  -4   8  856.93   88.78
  -2   7   6  405.11  104.91
   8  -5   0  600.91  125.07
  -3  -6   8   -6.39   24.77
  -2  -6   8  459.33   61.88
   7   6  -5  328.62   63.38
  -6  -3  -6  382.01   70.15
   1  -8  -2  379.63   74.03
   6  -6   2  104.10   61.56
   0   8   2 1374.75  229.70
  -2   8   1  267.54   77.55
  -1   7   6 2800.57  271.49
   5  -3 -11   51.82   88.35
   6   0   7   -2.82   55.68
  -6   5  -4  197.84   73.65
  -3   7   6 2467.82  248.80
 -10  -3   2  169.65  112.00
   4   3   8 2155.54  136.39
  -8   2  -4    3.95   80.82
  -5   0  -8  -12.20   40.88
   2   8   0 1905.63  241.91
   2  -3 -11  303.10  111.62
   4   0 -12 8202.34  735.35
 -10   3   6  610.66  174.66
  -1  -3 -10   45.74   46.38
   4   6  -8  -21.17   63.59
  -7   5   8  116.02   52.11
   2   8  -2 1546.24  269.42
   6  -4 -10 3695.62  443.95
  11   0  -4  -33.50   37.28
   7   6   0  911.40  142.64
   3   0 -12   25.79   43.61
   9   0 -10   23.61   47.92
  -7  -4  -4    5.53   55.97
  -1  -6   8 1172.85  105.45
  -6  -1  -7  220.78  105.48
   9   4  -7 1897.23  276.93
  11   0  -5 1654.36  169.79
  -7  -2  11  558.32  112.26
   5   0 -12   14.36   54.79
  -5  -1  -8  149.82   51.41
  -9   0  -3  830.98  191.45
  -6  -6   7 2052.17  184.00
  -9  -4   0 1116.14  190.13
  -5   7  -1   33.20   40.12
  10   2   0  488.49  112.38
   1  -8   2  173.91   59.05
   4   1 -12   28.38   55.48
   7   0   6   17.25   64.68
   4   6   5  593.92   94.47
  -5   7   5  572.32  108.61
  -2   2 -10    5.86   33.14
   2  -8   1  224.79   59.91
  -7  -3  -5 2444.11  295.91
   0  -5  -9  127.81   57.02
 -11   0   3  380.39  156.94
  -4   0  -9  -35.92   46.46
   0   7  -6   32.85   46.82
 -11   1   4   46.83   81.55
   2  -5   8    0.14   26.03
   1  -8  -3  902.89  113.44
  -3  -1  12 1734.98  213.38
  -9  -1  10  -28.26   57.72
   3  -7   4 1927.70  166.36
   0  -2 -11  395.11   92.76
 -10   0  -1   -3.98   68.52
   3  -6   6 1312.16  115.49
 -10  -2   8  161.93   70.71
   4  -7  -6  173.53   57.81
 -11   1   5  796.78  199.64
  -8   0  11   38.35   48.42
   5   1 -12 1821.75  261.30
   8  -5  -7   -1.37   40.78
  -6   5   9  307.11   93.61
   9   1   3    9.68   58.94
  11   0  -6   33.81   34.12
  -7  -1  -6 1365.65  226.84
   5   6   4  664.84   96.93
   6   3 -11 2482.86  332.80
   0  -8   3   48.10   40.40
  -7  -6   6 1256.22  155.54
   2  -8  -3   99.60   56.67
  -3   3  -9  387.92   97.61
  -4   7  -3   74.44   50.03
 -10   3   1 2007.57  345.19
   2  -7   5  379.91   69.83
 -11  -1   3 1531.43  331.46
  -2   0  12   51.29   50.02
   2   4   9  496.07   84.24
   3   8  -1 3204.39  348.84
   6  -7  -2  364.94   85.07
   0  -4 -10 1243.75  166.85
  -4   1  -9  800.33  156.78
  10   0  -9   31.43   46.39
  -6   7   3  355.96   62.59
 -10   1  -1 1157.09  243.06
   5  -6  -8 1408.19  168.42
   1   3 -11  467.81   85.84
   8   1 -11  -31.33   46.04
   3   8  -2  255.16   94.13
  -1   0 -11 6902.58  500.86
  -6   0  12  314.59   81.81
  10  -3  -7 1019.24  108.16
   8   5   1 1049.04  106.83
   8   3 -10 2292.94  313.32
  11  -1  -6 3605.04  332.82
  -7   5  -3 1539.58  237.53
  -3   8   0  400.97   93.20
   8  -4  -9  395.62  110.55
   9   3  -9 1839.87  285.11
  11   0  -2   57.34   55.95
   6  -7  -1  292.72   72.39
   0   6  -8   84.57   57.92
   2  -1 -12 2570.12  291.38
  -9  -5   4   32.19   43.20
   9  -5  -3  114.35   58.17
   9  -3   2  392.74  116.87
 -10  -1   9   97.04   81.67
   6  -2   7  565.43  110.46
  -2   8  -2  659.37  119.38
  -2  -6  -7  391.07  102.69
   1  -1  11  291.44   80.95
   6   1 -12  394.99  139.62
  -6   7   4  120.45   53.92
  -5   2  -8 3428.34  361.65
   8   0   5   48.78   66.44
   7   6   1  213.85   61.08
  -4  -2  12  375.96   86.58
  -1   8  -3  559.41  103.08
  -3   8   3  517.12  140.32
 -11   1   2  193.71  153.64
 -11   0   7 1750.49  297.66
   9   5  -5 3713.00  338.63
   6   6   3 1014.90  127.02
 -11  -2   4  510.74  167.23
  -9  -5   2  783.43  151.29
  -7  -4  10  725.14  113.22
  -5  -7  -2  676.25  134.05
  -3  -2  12 5431.77  403.78
  -9  -2  10 1842.85  252.77
  -3   0 -10  -33.54   50.08
  -1  -7  -6   95.38   58.66
   3  -5 -10  127.97   70.64
  11   2  -5  226.52   68.45
  -5   2  12 1394.26  167.43
  -8   4  -3  -78.84   59.96
   8   3   4   83.47   64.24
 -10   4   4   -9.71   57.66
   9  -2   3   65.04   74.27
  -1  -8   4   19.87   41.19
  -8   6   3  -62.95   40.50
   3  -8   1  540.26   90.82
   8  -1   5  645.75  140.47
  -5  -7   6   52.65   29.25
  -9   4   8  142.78   64.83
   4  -5 -10 2969.63  385.94
   7   2   6  330.25   91.25
   2  -8  -4  582.09   97.51
  -2  -7   7  656.62   87.91
  -9  -4  -1   -1.68   49.48
  10   4  -3  321.48   67.54
  -6  -7   0  -30.95   42.10
  -8  -6   4   16.33   34.12
 -11  -1   7 2959.47  462.76
 -11   2   3  801.87  229.53
  -3   7   7   43.82   72.43
  -1   0  12   -2.62   35.97
 -10  -4   5  485.58  172.45
   4   2   9   -0.33   44.56
   4   4 -11  308.78  113.82
   8  -6  -2  557.70  113.65
   3   1  10  621.98  109.21
  -3   4  11   11.62   32.83
  10  -2   1  795.94  168.54
   2  -5 -10   93.44   45.04
   1   5   9 2497.26  211.79
  -8   2  11 1481.18  221.84
  -7  -3  11  813.23  137.74
  -5   4  -7  228.90   79.09
   5   5   6   45.68   31.79
   0  -8   4  910.21  105.19
 -10   3   0  136.37   82.00
  11  -2  -6  116.05   58.75
   7   0 -12  -78.88   77.59
   6   7  -5  294.91   90.44
  -1  -7   7  412.04   60.40
   4   5   7  195.70   48.73
  -7  -6   7   36.03   40.97
  11   0  -1 4094.77  457.02
  -2  -3 -10  587.01  109.42
  -6  -4  -6 1760.76  277.54
   6   6  -8  185.25  110.87
  -7  -5   9    2.46   35.05
   4   8  -2   56.05   58.18
   2   2 -12  351.05  106.38
  -4  -8   1  235.61   72.46
   1  -1 -12  911.49  146.20
   8   5  -8   68.77   65.95
   9   5  -6   28.36   53.75
 -10  -2   9 2066.92  299.11
   0  -3  11 3587.95  296.04
   5  -5 -10  280.63  123.01
   3   8  -4  -19.79   77.46
   5  -4 -11 3010.18  422.34
  -9   5   1  752.41  162.79
  10  -3  -8 2334.16  244.00
   8   6  -5  928.52  148.32
 -10  -4   2 1421.46  203.29
   1  -2  11  129.28   54.86
  -4  -4  -8 1160.31  259.99
  -6  -2  12  252.88   77.43
  -3  -6   9  493.31   78.04
   4  -7  -7  307.09   72.62
  -6  -5  -5 1334.12  250.25
  -2  -4  11 1007.38  156.88
  -7   1  12  144.96   84.02
 -10   4   6 3113.47  428.95
  -2  -8  -3   45.39   43.68
  -1   4 -10  619.96  111.42
  11   1  -1  839.63  173.85
  -8   6   1 1457.94  217.10
 -11   2   2 2662.95  463.81
  -1  -6  -8 1129.70  167.48
 -10   0  -2  186.53  113.12
   4  -8  -3  127.52   62.10
  -2  -6   9   30.11   34.40
   4   8   0  669.52  136.74
   4   6  -9 1767.21  279.52
   3  -7   5  448.40   66.84
  -4   7  -4   63.31   39.78
 -11   0   8  217.77   70.52
  -3  -8  -2  271.19  100.39
  -8  -5  -2  867.48  246.14
  -8  -2  -5 2604.86  337.78
  -1  -5  10  954.25  142.84
  -9   0  11   -0.85   59.00
  -3  -5  -8 1329.90  245.92
   1   8   4  -96.17   48.71
   9   0   4   74.73   59.68
   6   7   1 1416.65  178.62
  -7   4  -5   72.24   70.56
 -11  -2   7   47.47   58.38
 -10   1  -2 1182.02  247.27
   0   7   7 1245.45  177.13
  -7  -6  -2   44.12   83.81
 -10   0  10   72.72   69.10
  -3  -2 -10  191.41   64.75
   4  -6   6    3.97   35.38
   6   3   7  767.99  130.58
  11   1  -8  227.12   80.50
   5  -3   8   41.07   41.05
   5  -6   5   13.27   36.17
  -9  -1  11 2425.41  364.75
   2  -7   6  183.71   43.89
   4   3 -12  -33.66   47.77
   2  -8  -5  -24.55   43.11
  -6   4  11  351.17   85.01
  -1   8   5  836.54  164.22
  -8   6   6   26.28   31.92
  -2   0 -11  -12.98   37.06
   1   6  -9  350.20  120.37
   5   7   3  271.61   61.13
  -3   4  -9  623.95  132.94
   9  -1   4   -5.70   54.49
 -10  -4   1  679.39  190.54
   4   8  -4  180.20  107.55
   6   5 -10  404.44  156.51
   6  -7  -6  616.77  104.27
  -1  -2  12  936.47  138.71
  10  -1 -10  941.81  177.99
  11  -3  -4  225.72   70.82
  -3   3  12  635.06   91.01
   9  -3 -10  420.23  103.49
  -5   6   9  107.14   53.50
  -7  -7   3  202.30   77.74
   7  -5   4  252.73  104.92
   1  -4 -11 1360.28  205.44
   9  -5  -7   61.04   46.34
 -11  -3   5 1380.50  242.24
  -4  -8  -1  705.62  124.07
  -5   7   7   25.97   41.38
   5   3 -12 2125.71  321.02
   0   0 -12  447.34  107.35
   3  -6   7  206.57   49.78
  -9   3  -3  614.75  190.96
   7  -7  -2  308.08   90.00
  -9  -5   0  312.88  146.56
 -10  -4   7   74.25   58.67
  -8   4  10 1331.97  201.75
   7  -3   6  320.14  102.20
   8  -6   0  267.51  101.05
  -7   2  12 2476.19  279.70
   6   0   8 1080.52  181.89
  -3  -8   5  159.47   51.08
  -9  -4   9  779.70  169.30
  11  -2  -1  107.31   83.39
   2   1  11  352.55   83.69
  11   0   0   16.51   52.93
  11  -3  -3  524.21  127.43
   7   7  -4  334.02  106.32
  -9  -4  -2   55.09   83.87
  -4   3  -9  661.98  134.02
  10   3   1  150.47   75.26
   8   0 -12  -43.68   57.43
   0   8   5   41.18   55.86
  -6  -6  -4   29.41   65.64
   8  -3 -11   64.53   82.75
   0  -1  12  407.44  100.52
  -7   0  -7  699.79  164.68
   5   0   9 2441.17  313.35
 -11  -3   6 1259.33  244.81
   6  -1   8  248.40  100.27
   7   7  -1  204.26   68.34
  -7  -6   8  948.48  130.58
  -5   8   2    3.94   35.62
  11  -1   0  575.96  154.47
 -10   2  -2   95.21  109.56
   2  -3 -12 2361.64  376.96
   2   5   9  174.45   57.61
   0  -5  10  302.67   70.08
 -10   3   9  127.74  105.00
  -3   8  -3  389.43   88.37
  -8  -1  12 2101.51  278.52
  -4   0  13  -63.96   52.55
  11   2  -8 1386.98  187.82
   5   8  -1  229.02   89.38
  -2   8  -4  136.41   69.39
   1  -3  11  696.05  113.12
  -6   3  12 1210.84  169.21
  -8  -4  -4  177.61  126.73
   5  -8  -3  366.47   79.29
  -7  -1  -7  151.66   72.78
  -5   1  -9 1196.86  215.11
   1   7   7  117.30   63.45
  -5   0  13  573.84  117.48
   9  -2 -11  136.84  135.29
   3   7  -8  129.26   74.24
  -8   5   9  963.83  204.44
  11   0  -9   94.05   59.31
   2  -7  -8  386.46   93.95
   7   7  -5  -65.00   58.37
 -11   3   2    0.55   86.35
   9   2   4   -7.52   49.05
   0  -6  -9  657.56  110.99
   6  -7   2  212.28   82.12
 -10   2  10   26.76   67.00
  -2  -6  -8  575.11  126.93
  -4  -8   5  227.27   59.52
  -3   0  13 7168.73  528.78
  -4  -1  13  580.12  113.50
   7  -4 -11  800.41  188.44
   8   6  -7  463.52  150.69
   6   6  -9  660.09  161.72
  -8   3  -5   37.39   78.47
  10   4   0  444.35  113.67
   5   1 -13 1799.92  289.19
  -4  -8  -2  537.80  123.92
   8   0   6  603.39  149.11
 -11   1   9  480.85  164.29
  -4   0 -10  483.76  124.92
   4   7  -8  337.99  104.48
  -2  -2 -11 4593.74  380.38
 -12   0   5  -49.69   82.22
  -2   4 -10   74.91   47.21
   5   8   0  118.46   70.22
  11   3  -7 1423.40  181.86
  -1   8  -5  541.06  111.48
 -12   0   4  407.05  170.00
   5  -8  -4  224.62   64.95
   7   7   0   81.59   63.14
  -7  -5  10 1132.23  164.05
   6   0 -13 -105.40   67.58
   0   4 -11  472.43  116.35
   3   1 -13  168.68   65.53
   3   3  10  294.19   54.42
   1   7  -8  507.71  127.79
  10   4  -8  837.22  156.34
   0  -2  12   57.22   58.41
   8  -5   3    8.71   56.68
  10   5  -4  701.12  109.16
   6  -7  -7  598.27  100.69
   8  -6   1  303.18   96.88
  -9  -5   8 1845.36  263.86
  -7   6  -3   47.32   64.03
  -2   8   6   -8.54   46.30
  -8   1  -6  652.75  193.78
   4   7   5 2073.33  224.57
 -12   0   6 2316.35  442.46
  -9   5  -1  -83.01   61.37
  -6   2  -8  449.60  136.00
 -10   0  -3  -58.37   59.41
  -4   1 -10   54.68   68.58
  12  -1  -5 1932.06  220.35
  10  -5  -3    2.29   47.76
  11   2   0  631.85  153.18
   0   9   0  -15.01   49.65
  -9  -6   4  464.99  103.08
   9  -6  -3  152.95   75.80
   1   3 -12  179.10   87.49
 -10   5   5   56.94   64.88
 -12   1   4  597.67  224.01
   4  -5 -11  251.77  124.59
   6  -1 -13  106.02   99.32
   3  -5 -11  776.21  178.41
  -8   2  12  153.63   77.01
   1   8  -6  146.56   87.12
   3   7   6  533.70  128.35
  12   0  -3   59.27   65.36
  -3  -8   6   10.86   27.71
  -5   5  -7 1068.54  184.45
  -2   0  13   21.44   45.10
  -7  -2  -7  143.59   79.61
   5   2   9  343.10  100.51
   0   9  -1  374.98  119.80
  -1   9   0   59.24   62.91
   5  -7   4  -24.14   36.02
  -7  -3  12  126.94   87.70
 -12  -1   6  653.10  198.50
   1  -9  -1  644.29  104.52
  10  -1   3 1437.76  240.22
  -7   7   6 1618.31  178.63
 -11  -3   1   39.03   82.36
   6  -5   6  368.23   94.12
 -11   0  -1  205.06  123.58
   1   0  12   50.37   42.37
  -9   6   5  185.28  100.21
 -10   0  11   58.10   75.25
   9   6  -2   50.53   59.38
   5   7  -8  698.60  169.92
  -4  -2  13 1088.22  152.07
   5  -5 -11  145.15  120.45
  -6   4  -7  750.94  154.28
  -3  -6  10 1842.82  194.58
  12  -1  -3  201.98   98.10
 -10   5   2    2.61   73.12
  -4   5  -8  478.76  106.64
   2  -1 -13 1706.41  268.82
  -5  -4  -8  423.95  146.19
  -5  -8  -1  847.75  190.30
  -5  -2  13  287.42   84.53
   1   9   1  -51.56   61.32
   2  -5 -11   81.20   89.74
   4   6 -10   80.41   88.31
  -4  -4  12 3717.03  326.92
 -12   0   7  101.10  105.93
 -10   5   6  148.96   99.25
;
_shelx_hkl_checksum     48142
_shelx_res_file
;
TITL User-defined
CELL  0.71075 9.77500 7.27760 10.69830 90.00000 110.93300 90.00000
ZERR  4 0.00360 0.00270 0.00390 0.00000 0.00780 0.00000
LATT 1
SYMM .50-X, .50+Y, .50-Z
SFAC C H BR N S
UNIT 24 16 4 4 4
L.S. 15
FMAP 2
PLAN -10
WPDB -2
HTAB
BOND $H
CONF
LIST 4
TEMP -100.0
ACTA
SIZE 0.220 0.440 0.510
WGHT    0.049500
FVAR       1.74225
BR1   3    0.909539    0.128179    0.590719    11.00000    0.03420    0.04939 =
         0.02525   -0.00282    0.01599   -0.00014
S1    5    0.760603    0.073964    0.799523    11.00000    0.02192    0.02713 =
         0.02331   -0.00112    0.00773   -0.00366
N1    4    0.867950    0.316181    1.274486    11.00000    0.07853    0.07719 =
         0.03833   -0.01218    0.03440    0.00071
C1    1    0.906962    0.154530    0.764354    11.00000    0.02265    0.02457 =
         0.01919    0.00274    0.00877    0.00478
C2    1    1.004304    0.246839    0.866275    11.00000    0.01592    0.02860 =
         0.03235    0.00323    0.00814    0.00240
AFIX  43
H2    2    1.091372    0.301594    0.863442    11.00000   -1.20000
AFIX   0
C3    1    0.959177    0.251704    0.980103    11.00000    0.02630    0.02731 =
         0.02149   -0.00516    0.00460    0.00075
AFIX  43
H3    2    1.014329    0.309347    1.062391    11.00000   -1.20000
AFIX   0
C4    1    0.830824    0.166231    0.958078    11.00000    0.02314    0.02358 =
         0.02055    0.00220    0.00938    0.00259
C5    1    0.745299    0.139635    1.051038    11.00000    0.03354    0.03578 =
         0.02685    0.00211    0.01310    0.00010
AFIX  23
H5A   2    0.643740    0.184138    1.006256    11.00000   -1.20000
H5B   2    0.740960    0.007072    1.070059    11.00000   -1.20000
AFIX   0
C6    1    0.813739    0.239469    1.177363    11.00000    0.04429    0.04922 =
         0.02812    0.00569    0.02145    0.01127
HKLF 4
REM  User-defined
REM R1 =  0.0476 for    1198 Fo > 4sig(Fo)  and  0.0576 for all    1444 data
REM     82 parameters refined using      0 restraints
END
WGHT      0.0495      0.0000
REM Instructions for potential hydrogen bonds
EQIV $1 x+1/2, -y+1/2, z+1/2
HTAB C3 S1_$1
EQIV $2 x-1/2, -y+1/2, z+1/2
HTAB C5 Br1_$2
EQIV $3 -x+3/2, y-1/2, -z+5/2
HTAB C5 N1_$3
REM Highest difference peak  0.550,  deepest hole -0.819,  1-sigma level  0.167
Q1    1   1.1054  0.2888  0.6064  11.00000  0.05    0.55
Q2    1   0.7044  0.3194  0.5399  11.00000  0.05    0.52
Q3    1   1.1170  0.1427  0.5649  11.00000  0.05    0.52
Q4    1   0.6961  0.3860  1.1587  11.00000  0.05    0.47
Q5    1   0.6502  0.1654  0.8463  11.00000  0.05    0.47
Q6    1   1.1059  0.1595  0.7162  11.00000  0.05    0.44
Q7    1   0.5588  0.3321  0.7448  11.00000  0.05    0.44
Q8    1   1.1364  0.2679  0.7198  11.00000  0.05    0.43
Q9    1   0.6252  0.1662  0.6875  11.00000  0.05    0.42
Q10   1   0.5630  0.1124  1.0382  11.00000  0.05    0.40
;
_shelx_res_checksum     26887
_shelxl_version_number        2.013
