# Supplementary material for: Crystal structure and Hirshfeld analysis of 2-(5-bromo­thio­phen-2-yl)aceto­nitrile
Source: Acta Crystallogr E Crystallogr Commun. 2018 Jan 19;74(Pt 2):189–92. doi: 10.1107/S2056989018000968 (PMC5956334; doi:10.1107/S2056989018000968)
Supplement: Supplementary file 2 [file e-74-00189-Isup2.hkl]

data_I                                                                          
_shelx_title ' User-defined'                                                    
_shelx_refln_list_code          4                                               
_shelx_F_calc_maximum      146.57                                               
_exptl_crystal_F_000       392.00                                               
_reflns_d_resolution_high  0.8000                                               
                                                                                
loop_                                                                           
 _space_group_symop_operation_xyz                                               
 'x, y, z'                                                                      
 '-x+1/2, y+1/2, -z+1/2'                                                        
 '-x, -y, -z'                                                                   
 'x-1/2, -y-1/2, z-1/2'                                                         
                                                                                
_cell_length_a     9.7750                                                       
_cell_length_b     7.2776                                                       
_cell_length_c    10.6983                                                       
_cell_angle_alpha  90.000                                                       
_cell_angle_beta  110.933                                                       
_cell_angle_gamma  90.000                                                       
                                                                                
_shelx_F_squared_multiplier     1.000                                           
                                                                                
loop_                                                                           
 _refln_index_h                                                                 
 _refln_index_k                                                                 
 _refln_index_l                                                                 
 _refln_F_squared_calc                                                          
 _refln_F_squared_meas                                                          
 _refln_F_squared_sigma                                                         
 _refln_observed_status                                                         
   2   0   0         20.32         23.10         1.37 o                         
   4   0   0        354.64        385.80        33.10 o                         
   6   0   0       7168.09       6553.58       449.32 o                         
   8   0   0        226.56        260.70        40.46 o                         
  10   0   0        200.34        287.92        54.03 o                         
   1   1   0       6928.57       5925.77       148.35 o                         
   2   1   0      19412.66      12513.01       387.67 o                         
   3   1   0        429.96        405.67        21.40 o                         
   4   1   0       1572.38       1614.59       102.23 o                         
   5   1   0       1831.85       1766.50       121.89 o                         
   6   1   0         28.32         32.70        14.49 o                         
   7   1   0       1406.40       1542.62       141.12 o                         
   8   1   0       1097.54       1154.77       131.63 o                         
   9   1   0        323.62        363.65        55.47 o                         
  10   1   0        168.47        160.48        56.67 o                         
  11   1   0        137.80        189.74        50.89 o                         
   0   2   0       3683.71       4063.12        47.76 o                         
   1   2   0      16972.33      12321.66       330.07 o                         
   2   2   0       2061.50       2217.63        66.55 o                         
   3   2   0       3031.61       3188.06       103.13 o                         
   4   2   0        343.74        370.70        27.29 o                         
   5   2   0       2663.94       2478.55       132.94 o                         
   6   2   0        633.80        586.61        50.95 o                         
   7   2   0       3388.41       3462.90       286.37 o                         
   8   2   0        105.56         66.78        22.39 o                         
   9   2   0        477.68        462.77        79.64 o                         
  10   2   0        102.68        160.93        37.02 o                         
  11   2   0        141.46        208.16        50.46 o                         
   1   3   0       3701.66       3767.19       105.56 o                         
   2   3   0       1960.96       1784.02        59.17 o                         
   3   3   0        119.86        134.67        17.85 o                         
   4   3   0        976.54        939.65        50.15 o                         
   5   3   0       2069.17       1936.08       111.88 o                         
   6   3   0         61.86         59.12        11.10 o                         
   7   3   0        543.91        596.56        73.59 o                         
   8   3   0       1420.48       1270.26       143.87 o                         
   9   3   0         16.52         39.26        20.60 o                         
  10   3   0          1.76         44.93        27.01 o                         
   0   4   0       5664.38       5715.52        94.23 o                         
   1   4   0        295.32        285.52        24.30 o                         
   2   4   0         13.93          7.06         4.10 o                         
   3   4   0        962.35        944.49        55.60 o                         
   4   4   0       1612.15       1546.28        75.21 o                         
   5   4   0        362.17        355.30        33.50 o                         
   6   4   0       3811.02       3483.38       264.51 o                         
   7   4   0        243.07        206.68        40.15 o                         
   8   4   0          2.01          7.40        19.02 o                         
   9   4   0        276.05        367.70        62.64 o                         
  10   4   0        129.11        146.39        37.45 o                         
   1   5   0       1028.00       1090.13        70.76 o                         
   2   5   0       1669.87       1665.36        92.11 o                         
   3   5   0         34.51         34.91         9.53 o                         
   4   5   0        995.39       1086.53        72.14 o                         
   5   5   0        597.80        571.87        47.25 o                         
   6   5   0        462.42        380.35        54.96 o                         
   7   5   0        246.45        192.11        42.28 o                         
   8   5   0        252.44        197.96        41.20 o                         
   9   5   0        111.30        103.08        48.28 o                         
   0   6   0        164.79        140.96        28.14 o                         
   1   6   0        387.49        420.81        35.08 o                         
   2   6   0        121.59        131.04        25.61 o                         
   3   6   0       1892.50       1976.46       121.26 o                         
   4   6   0        952.08        939.24        68.99 o                         
   5   6   0         34.42         60.79        19.62 o                         
   6   6   0         20.19         23.44        19.11 o                         
   7   6   0        303.12        300.25        46.99 o                         
   8   6   0        132.16         88.13        33.29 o                         
   1   7   0        528.82        429.66        55.01 o                         
   2   7   0        159.02        153.88        28.82 o                         
   3   7   0          3.32         -3.59        14.48 o                         
   4   7   0        204.10        197.28        35.82 o                         
   5   7   0        663.95        702.82        79.12 o                         
   6   7   0          0.63        -10.20        13.87 o                         
   7   7   0         14.48         26.88        20.80 o                         
   0   8   0        264.38        272.75        37.12 o                         
   1   8   0          0.15         11.34         9.27 o                         
   2   8   0        536.99        627.79        79.69 o                         
   3   8   0        142.70        132.10        30.70 o                         
   4   8   0        190.10        220.57        45.05 o                         
   5   8   0         29.13         39.03        23.13 o                         
   1   9   0         12.39         19.52        20.73 o                         
 -11   0   1       1031.69       1348.98       150.56 o                         
  -9   0   1        636.08        716.19       103.55 o                         
  -7   0   1        222.53        206.42        30.58 o                         
  -5   0   1      20236.89      17407.96      1106.22 o                         
  -3   0   1       2275.39       2257.37        96.99 o                         
   1   0   1      11269.80       8976.31       200.84 o                         
   3   0   1        116.35        179.89        15.32 o                         
   5   0   1       1001.24       1005.06        66.42 o                         
   7   0   1       5734.15       4939.77       392.91 o                         
   9   0   1         30.77         42.74        30.64 o                         
  11   0   1         53.37         67.55        40.71 o                         
 -11   1   1        234.14        276.61        57.27 o                         
 -10   1   1        398.99        472.63        70.75 o                         
  -9   1   1        140.55        240.48        47.45 o                         
  -8   1   1        352.58        383.31        48.31 o                         
  -7   1   1       2669.83       2848.79       183.93 o                         
  -6   1   1        865.34       1070.07        88.03 o                         
  -5   1   1        569.08        613.04        18.67 o                         
  -4   1   1       5068.69       4918.27       236.95 o                         
  -3   1   1       9581.51       8278.89       266.13 o                         
  -2   1   1         12.43         22.55         2.56 o                         
  -1   1   1       2305.77       2306.56        50.20 o                         
   0   1   1        935.00        979.44         9.57 o                         
   1   1   1       3782.80       3690.35        68.74 o                         
   2   1   1      14325.24      11048.33       365.10 o                         
   3   1   1       2737.03       2663.35       108.77 o                         
   4   1   1        688.01        764.42        23.72 o                         
   5   1   1        830.79        771.96        63.94 o                         
   6   1   1        747.19        740.53        69.01 o                         
   7   1   1         93.56         74.49        26.35 o                         
   8   1   1       1339.80       1560.97       136.07 o                         
   9   1   1       1389.13       1698.22       149.36 o                         
  10   1   1        384.48        381.19        80.07 o                         
 -11   2   1         44.41         35.35        27.47 o                         
 -10   2   1         36.38         49.03        35.19 o                         
  -9   2   1        209.00        281.03        42.56 o                         
  -8   2   1        797.30        873.70       100.03 o                         
  -7   2   1        199.35        181.02        37.03 o                         
  -6   2   1       4986.54       4681.13       111.89 o                         
  -5   2   1         29.13         58.41         8.49 o                         
  -4   2   1       1728.68       1818.42        76.54 o                         
  -3   2   1       1481.35       1627.62        55.13 o                         
  -2   2   1       4164.53       4120.76       101.80 o                         
  -1   2   1        191.75        207.09         6.81 o                         
   0   2   1      15271.26      11945.82       379.74 o                         
   1   2   1       5020.32       4823.70       134.96 o                         
   2   2   1       4087.90       3989.95       129.63 o                         
   3   2   1        187.97        191.57        16.55 o                         
   4   2   1       5566.46       5342.11       256.78 o                         
   5   2   1        475.07        540.82        23.51 o                         
   6   2   1       1154.76       1263.30        48.58 o                         
   7   2   1          2.90         -8.65        13.71 o                         
   8   2   1       1834.53       1693.10       175.71 o                         
   9   2   1         21.76         54.02        34.92 o                         
  10   2   1        250.58        262.21        55.52 o                         
 -11   3   1          8.80         12.86        27.13 o                         
 -10   3   1        658.88        661.37       113.72 o                         
  -9   3   1        120.70        100.29        40.71 o                         
  -8   3   1        158.10        173.87        41.09 o                         
  -7   3   1        979.35       1033.45        90.40 o                         
  -6   3   1        491.20        512.63        45.77 o                         
  -5   3   1        156.72        148.17        24.28 o                         
  -4   3   1       3176.49       3360.32       199.34 o                         
  -3   3   1       1174.95       1206.70        45.21 o                         
  -2   3   1        297.31        277.59        12.66 o                         
  -1   3   1       1964.27       2084.86        58.34 o                         
   0   3   1       1318.23       1356.70        55.43 o                         
   1   3   1        137.22        156.95         7.71 o                         
   2   3   1       7263.89       6879.75       247.23 o                         
   3   3   1       7276.80       6967.39       318.05 o                         
   4   3   1          1.48         20.63         6.52 o                         
   5   3   1        349.56        348.93        41.02 o                         
   6   3   1       2170.96       1925.68       128.82 o                         
   7   3   1        354.01        373.04        56.61 o                         
   8   3   1        292.63        303.01        45.07 o                         
   9   3   1        758.63        672.51       105.03 o                         
  10   3   1         26.75         49.57        24.79 o                         
 -10   4   1        247.35        223.82        62.77 o                         
  -9   4   1        624.41        620.84        47.73 o                         
  -8   4   1        408.96        382.03        33.16 o                         
  -7   4   1          3.57          2.43        10.91 o                         
  -6   4   1        322.40        228.05        31.88 o                         
  -5   4   1       2377.71       2310.52       124.56 o                         
  -4   4   1        832.97        891.39        47.46 o                         
  -3   4   1        754.02        664.16        32.66 o                         
  -2   4   1        916.03        973.55        37.60 o                         
  -1   4   1        695.67        696.99        30.95 o                         
   0   4   1        160.51        153.51        17.08 o                         
   1   4   1       9991.25       9340.06       388.02 o                         
   2   4   1       1117.46       1133.72        46.68 o                         
   3   4   1       1159.77       1234.99        62.06 o                         
   4   4   1       1389.78       1628.82        82.56 o                         
   5   4   1        470.09        468.37        50.72 o                         
   6   4   1        196.68        213.84        36.38 o                         
   7   4   1       1319.00       1086.62        97.46 o                         
   8   4   1         26.13          0.79        21.66 o                         
   9   4   1          6.47         -0.55        16.30 o                         
  -9   5   1        257.37        247.87        53.63 o                         
  -8   5   1         52.40         38.90        20.50 o                         
  -7   5   1        577.61        600.85        50.55 o                         
  -6   5   1        228.97        159.71        34.81 o                         
  -5   5   1        122.06        110.03        22.13 o                         
  -4   5   1       1025.93        998.76        61.56 o                         
  -3   5   1        703.71        685.30        41.52 o                         
  -2   5   1          4.37          5.09         6.06 o                         
  -1   5   1       1372.71       1446.64        66.13 o                         
   0   5   1        754.33        805.91        58.80 o                         
   1   5   1          0.36          3.86         8.80 o                         
   2   5   1        791.56        887.86        61.01 o                         
   3   5   1       1744.92       1924.71       111.07 o                         
   4   5   1        220.26        242.11        28.42 o                         
   5   5   1       1562.86       1428.80       111.97 o                         
   6   5   1         49.13         78.57        15.89 o                         
   7   5   1         25.65         34.14        24.09 o                         
   8   5   1        349.59        345.60        35.19 o                         
   9   5   1         29.61        -20.22        20.22 o                         
  -8   6   1        649.88        480.30        71.52 o                         
  -7   6   1        243.12        217.81        41.19 o                         
  -6   6   1        256.71        271.22        29.29 o                         
  -5   6   1        279.15        325.79        42.44 o                         
  -4   6   1          2.87         -8.62        12.96 o                         
  -3   6   1        228.54        228.54        30.98 o                         
  -2   6   1       2339.82       2216.96       134.77 o                         
  -1   6   1        596.43        610.32        59.76 o                         
   0   6   1        249.45        270.66        38.58 o                         
   1   6   1         15.12         33.86        12.33 o                         
   2   6   1        215.18        224.69        28.67 o                         
   3   6   1        877.78        889.25        58.52 o                         
   4   6   1       1433.69       1592.86       112.40 o                         
   5   6   1        175.25        189.33        29.21 o                         
   6   6   1         34.32         63.06        19.02 o                         
   7   6   1         66.76         70.45        20.12 o                         
   8   6   1        105.15         99.88        31.92 o                         
  -7   7   1         38.24         67.29        22.51 o                         
  -6   7   1         71.70         96.43        23.85 o                         
  -5   7   1         68.70         85.20        27.22 o                         
  -4   7   1        468.33        485.28        50.10 o                         
  -3   7   1        276.90        345.71        49.43 o                         
  -2   7   1         38.42         50.13        22.48 o                         
  -1   7   1        328.52        382.00        35.50 o                         
   0   7   1        407.90        447.34        38.69 o                         
   1   7   1          1.66         26.58        10.61 o                         
   2   7   1        375.76        429.22        53.42 o                         
   3   7   1         59.91         82.21        23.28 o                         
   4   7   1         21.58         16.16        13.11 o                         
   5   7   1          9.10         10.94        13.22 o                         
   6   7   1        450.63        466.70        58.84 o                         
  -5   8   1         55.49         75.45        29.45 o                         
  -4   8   1         57.27         77.62        23.87 o                         
  -3   8   1        921.35       1055.65       114.92 o                         
  -2   8   1         73.38         88.14        25.55 o                         
  -1   8   1        274.70        262.87        35.19 o                         
   0   8   1          1.33         19.32        17.63 o                         
   1   8   1         17.68         27.74        18.67 o                         
   2   8   1         61.64         74.05        19.74 o                         
   3   8   1        187.48        177.98        29.92 o                         
   4   8   1        175.27        232.46        40.87 o                         
   5   8   1        355.14        279.28        62.69 o                         
  -1   9   1        167.07        212.25        34.43 o                         
   0   9   1        121.34        123.53        39.47 o                         
   1   9   1         11.04        -16.99        20.20 o                         
 -10   0   2       1310.14       1597.68       146.96 o                         
  -8   0   2        418.55        450.79        49.62 o                         
  -6   0   2        308.88        351.35        28.13 o                         
  -4   0   2       9379.76       7819.42       298.57 o                         
  -2   0   2       1101.16       1100.56        20.99 o                         
   0   0   2        115.47        110.24         6.28 o                         
   2   0   2      16203.00      13113.43       460.27 o                         
   4   0   2       1108.22       1417.84        79.90 o                         
   6   0   2        326.27        274.54        44.06 o                         
   8   0   2       2234.22       2641.98       210.30 o                         
  10   0   2         79.11         61.45        37.27 o                         
 -11   1   2         89.39         63.82        50.62 o                         
 -10   1   2         85.15        138.43        50.58 o                         
  -9   1   2        563.59        668.29        93.71 o                         
  -8   1   2        277.85        333.69        58.38 o                         
  -7   1   2        497.43        545.06        41.33 o                         
  -6   1   2       1983.28       2117.65        85.79 o                         
  -5   1   2        989.12       1121.57        79.84 o                         
  -4   1   2        350.68        393.92        25.05 o                         
  -3   1   2       7770.25       7586.12       194.50 o                         
  -2   1   2        357.95        365.21         9.12 o                         
  -1   1   2         30.88         30.96         2.38 o                         
   0   1   2       2263.46       2377.30        39.55 o                         
   1   1   2       1815.68       2044.40        47.08 o                         
   2   1   2          6.59          7.79         4.27 o                         
   3   1   2       4235.40       4544.96       210.00 o                         
   4   1   2       4324.39       4313.55       222.96 o                         
   5   1   2        376.76        367.25        36.77 o                         
   6   1   2       1442.11       1299.89       110.45 o                         
   7   1   2        147.19        117.53        33.49 o                         
   8   1   2        203.22        243.92        45.40 o                         
   9   1   2        864.43        692.58        99.54 o                         
  10   1   2        375.30        389.40        81.46 o                         
 -11   2   2        810.38        877.28       152.80 o                         
 -10   2   2        211.19        192.44        56.53 o                         
  -9   2   2         61.01         90.73        22.06 o                         
  -8   2   2        171.84        229.67        27.76 o                         
  -7   2   2        903.14        863.09        37.52 o                         
  -6   2   2        386.65        420.75        52.03 o                         
  -5   2   2       8223.28       7835.83       412.58 o                         
  -4   2   2       1227.81       1507.85        87.00 o                         
  -3   2   2       1994.26       1990.07        64.86 o                         
  -2   2   2        202.28        192.94         7.87 o                         
  -1   2   2       9042.36       8113.04       171.65 o                         
   0   2   2        476.83        463.92        20.37 o                         
   1   2   2       3207.34       2945.76        95.17 o                         
   2   2   2          8.54         16.50         3.81 o                         
   3   2   2       2406.46       2481.88        56.68 o                         
   4   2   2        267.62        256.27        26.10 o                         
   5   2   2       2095.70       2298.47        81.43 o                         
   6   2   2         22.63         50.84        20.46 o                         
   7   2   2        590.75        482.97        61.39 o                         
   8   2   2          0.02         13.96        15.17 o                         
   9   2   2        429.96        477.62        86.57 o                         
  10   2   2         43.93         31.37        36.09 o                         
 -11   3   2         21.61          0.18        28.45 o                         
 -10   3   2         60.10         55.89        36.90 o                         
  -9   3   2        351.89        401.74        45.53 o                         
  -8   3   2        116.24        126.68        23.71 o                         
  -7   3   2        668.67        723.73        45.55 o                         
  -6   3   2       1263.87       1234.46        44.47 o                         
  -5   3   2       1073.74       1111.98        80.18 o                         
  -4   3   2        723.84        726.03        31.53 o                         
  -3   3   2       4029.24       4196.27       198.17 o                         
  -2   3   2       5697.39       5685.34       167.91 o                         
  -1   3   2        184.90        196.64        10.46 o                         
   0   3   2       1774.04       1695.55        71.86 o                         
   1   3   2       3489.85       3620.79       117.05 o                         
   2   3   2       1331.97       1487.33        55.35 o                         
   3   3   2        615.31        665.30        25.88 o                         
   4   3   2       1471.03       1446.27        89.86 o                         
   5   3   2         57.86         74.89        19.98 o                         
   6   3   2          7.66         -0.23        13.41 o                         
   7   3   2        749.65        673.42        87.60 o                         
   8   3   2          2.59         23.21        18.93 o                         
   9   3   2        159.45        129.38        38.50 o                         
 -10   4   2        497.22        468.28        66.97 o                         
  -9   4   2        424.10        431.09        64.56 o                         
  -8   4   2        668.49        647.68        82.40 o                         
  -7   4   2        423.28        416.85        22.57 o                         
  -6   4   2         32.07         54.37        13.86 o                         
  -5   4   2        109.88        117.08        15.92 o                         
  -4   4   2       4487.48       4522.30       189.68 o                         
  -3   4   2        678.08        774.74        50.37 o                         
  -2   4   2       2414.83       2379.15        67.97 o                         
  -1   4   2       1628.58       1587.36        86.47 o                         
   0   4   2        443.31        483.72        21.17 o                         
   1   4   2        923.93        922.90        36.21 o                         
   2   4   2       2190.25       1984.71        99.97 o                         
   3   4   2        278.88        287.41        24.33 o                         
   4   4   2        644.12        738.37        59.05 o                         
   5   4   2        115.09        117.33        21.04 o                         
   6   4   2        322.41        387.59        29.03 o                         
   7   4   2          9.64         22.05        18.79 o                         
   8   4   2        717.13        520.32        69.58 o                         
   9   4   2         24.81         18.15        27.63 o                         
 -10   5   2         31.82          0.86        24.09 o                         
  -9   5   2        281.68        258.09        49.84 o                         
  -8   5   2          3.90         -5.61        12.44 o                         
  -7   5   2         11.80         -1.80        11.87 o                         
  -6   5   2       1072.25       1094.54        77.95 o                         
  -5   5   2        160.49        136.02        23.26 o                         
  -4   5   2         49.61         78.81        20.10 o                         
  -3   5   2       1088.42       1166.68        57.95 o                         
  -2   5   2        689.73        739.79        47.96 o                         
  -1   5   2          4.68          3.65         7.79 o                         
   0   5   2       2668.04       2759.30       138.80 o                         
   1   5   2        228.28        203.47        20.29 o                         
   2   5   2          0.09          4.17         5.74 o                         
   3   5   2       1593.46       1648.01        91.60 o                         
   4   5   2         55.47         90.78        16.84 o                         
   5   5   2        150.18        182.08        23.93 o                         
   6   5   2        816.68        818.72        78.41 o                         
   7   5   2         80.53         72.00        29.92 o                         
   8   5   2        305.71        285.78        81.09 o                         
  -9   6   2         24.28         16.65        19.56 o                         
  -8   6   2        231.37        183.73        37.44 o                         
  -7   6   2        706.43        680.26        68.64 o                         
  -6   6   2         69.61         80.55        19.68 o                         
  -5   6   2        213.40        220.36        23.58 o                         
  -4   6   2        110.40        114.66        22.49 o                         
  -3   6   2          1.80          5.02         8.14 o                         
  -2   6   2        656.56        752.01        70.39 o                         
  -1   6   2       2169.43       2252.23       139.32 o                         
   0   6   2        279.98        257.57        13.24 o                         
   1   6   2        193.09        174.24        19.31 o                         
   2   6   2        617.65        669.23        59.28 o                         
   3   6   2         43.87         59.29        10.75 o                         
   4   6   2        313.89        247.95        31.64 o                         
   5   6   2       1030.46       1086.29       107.62 o                         
   6   6   2         18.37         34.29        20.28 o                         
   7   6   2         16.58         14.53        27.61 o                         
  -7   7   2        136.17        101.49        29.65 o                         
  -6   7   2        133.14        120.23        28.03 o                         
  -5   7   2        216.62        190.88        29.29 o                         
  -4   7   2         11.46         79.66        19.17 o                         
  -3   7   2        173.71        175.85        25.06 o                         
  -2   7   2         80.38        105.22        19.21 o                         
  -1   7   2        178.87        177.45        31.93 o                         
   0   7   2        232.16        200.36        41.00 o                         
   1   7   2        778.32        850.08        78.66 o                         
   2   7   2         47.46         41.71        20.89 o                         
   3   7   2         10.69         19.59        18.53 o                         
   4   7   2        646.05        576.42        56.33 o                         
   5   7   2        228.59        222.78        44.16 o                         
   6   7   2        100.11         69.93        27.05 o                         
  -5   8   2          4.89          1.30        11.73 o                         
  -4   8   2          9.35         18.47        19.17 o                         
  -3   8   2         50.64         84.06        31.01 o                         
  -2   8   2        514.41        509.39        88.76 o                         
  -1   8   2        118.50        125.07        24.39 o                         
   0   8   2        401.34        452.90        75.67 o                         
   1   8   2         73.00         57.29        19.45 o                         
   2   8   2        202.64        217.22        39.33 o                         
   3   8   2        107.15         89.34        33.07 o                         
   4   8   2        182.98        177.17        40.82 o                         
 -11   0   3        112.18        125.32        51.70 o                         
  -9   0   3       4344.36       4970.58       327.71 o                         
  -7   0   3        189.23        201.94        17.93 o                         
  -5   0   3       2221.90       2519.03       136.85 o                         
  -3   0   3      21483.37      15986.61       384.60 o                         
  -1   0   3       2221.14       2413.26        72.00 o                         
   1   0   3        450.27        471.71        17.45 o                         
   3   0   3      11099.13      10679.74       289.04 o                         
   5   0   3        104.79        121.17        21.93 o                         
   7   0   3        144.88         99.23        34.89 o                         
   9   0   3        331.59        273.76        63.07 o                         
 -12   1   3         82.90         66.54        32.32 o                         
 -11   1   3        394.14        504.51       109.20 o                         
 -10   1   3        104.51        142.53        46.94 o                         
  -9   1   3         60.13         91.29        35.14 o                         
  -8   1   3       1730.17       1959.23       174.09 o                         
  -7   1   3        537.55        553.24        71.58 o                         
  -6   1   3          5.52         10.79         6.74 o                         
  -5   1   3       1956.37       2197.29        98.43 o                         
  -4   1   3        331.06        318.67        20.80 o                         
  -3   1   3       3097.48       3280.26        71.48 o                         
  -2   1   3       7122.57       6771.83       195.11 o                         
  -1   1   3       7449.36       7481.88       102.37 o                         
   0   1   3        266.31        277.48         9.76 o                         
   1   1   3       6146.92       5960.14       182.40 o                         
   2   1   3        589.87        639.52        16.75 o                         
   3   1   3        227.28        270.47        23.69 o                         
   4   1   3       3345.86       3307.83        85.73 o                         
   5   1   3       1187.60       1171.37        34.69 o                         
   6   1   3        484.90        549.33        58.35 o                         
   7   1   3         23.59         18.06        21.46 o                         
   8   1   3         22.96         41.87        23.31 o                         
   9   1   3         12.14          3.19        19.42 o                         
  10   1   3        385.26        473.65        79.14 o                         
 -11   2   3        281.17        264.17        75.62 o                         
 -10   2   3       2019.42       1860.71       154.63 o                         
  -9   2   3         25.78         50.30        27.34 o                         
  -8   2   3        853.96        956.08        67.35 o                         
  -7   2   3        138.01        130.41        19.51 o                         
  -6   2   3        865.21        801.21        43.56 o                         
  -5   2   3          1.11         11.21         9.94 o                         
  -4   2   3       5801.53       5731.17       173.82 o                         
  -3   2   3         80.50         67.31         7.40 o                         
  -2   2   3       3483.24       3506.52        82.28 o                         
  -1   2   3        845.94        961.10        20.96 o                         
   0   2   3       2830.28       2863.83        78.20 o                         
   1   2   3        593.04        665.66        30.84 o                         
   2   2   3       3397.86       3860.62       108.89 o                         
   3   2   3         29.43         40.18         9.05 o                         
   4   2   3       2017.34       1895.76       123.68 o                         
   5   2   3         49.19         99.32        19.82 o                         
   6   2   3        891.59        795.87        69.39 o                         
   7   2   3         14.11          0.41        14.77 o                         
   8   2   3        154.69        101.57        34.44 o                         
   9   2   3         32.94         21.43        24.47 o                         
 -11   3   3        166.66        172.70        41.98 o                         
 -10   3   3        235.20        211.70        37.85 o                         
  -9   3   3        487.34        506.70        49.62 o                         
  -8   3   3        744.16        829.93       103.12 o                         
  -7   3   3        916.31        849.76        60.13 o                         
  -6   3   3         99.73        126.56        17.71 o                         
  -5   3   3        579.39        504.58        40.95 o                         
  -4   3   3       1034.28       1067.95        45.93 o                         
  -3   3   3        658.61        706.79        26.04 o                         
  -2   3   3       1223.32       1199.16        37.80 o                         
  -1   3   3       2319.25       2318.30        59.42 o                         
   0   3   3        276.94        276.59        20.33 o                         
   1   3   3        172.19        179.43        13.64 o                         
   2   3   3       2405.19       2409.15        97.95 o                         
   3   3   3        142.35        127.27        11.39 o                         
   4   3   3        433.52        431.39        24.60 o                         
   5   3   3       3357.09       3316.66       131.34 o                         
   6   3   3          3.25          1.17         9.37 o                         
   7   3   3         26.98         23.54        15.91 o                         
   8   3   3        318.43        307.35        61.94 o                         
   9   3   3        220.30        202.52        62.91 o                         
 -10   4   3        109.84        105.91        22.25 o                         
  -9   4   3        797.30        700.17        76.68 o                         
  -8   4   3         76.18         56.04        19.82 o                         
  -7   4   3        397.16        462.74        57.48 o                         
  -6   4   3        244.99        207.12        28.38 o                         
  -5   4   3         28.24         46.28        13.79 o                         
  -4   4   3        654.85        727.67        53.70 o                         
  -3   4   3       3519.45       3388.88       147.16 o                         
  -2   4   3        230.07        242.91        13.82 o                         
  -1   4   3       1128.91       1063.45        64.86 o                         
   0   4   3        180.15        137.09        19.82 o                         
   1   4   3        192.54        191.29        17.45 o                         
   2   4   3        207.38        211.43        15.64 o                         
   3   4   3       3643.89       3778.37       166.41 o                         
   4   4   3         29.94         31.11        12.77 o                         
   5   4   3          5.77         -0.07        15.29 o                         
   6   4   3          0.24         -7.08         7.08 o                         
   7   4   3        274.90        271.27        28.52 o                         
   8   4   3          1.97        -19.75        19.75 o                         
 -10   5   3          0.66          0.75        15.73 o                         
  -9   5   3         28.91         37.67        19.16 o                         
  -8   5   3        549.04        453.88        55.53 o                         
  -7   5   3         71.84         67.66        12.09 o                         
  -6   5   3         32.03         38.45        16.70 o                         
  -5   5   3        988.79       1026.44        61.27 o                         
  -4   5   3        182.66        209.21        19.11 o                         
  -3   5   3          6.70          8.93         5.54 o                         
  -2   5   3       2117.10       2011.24        63.68 o                         
  -1   5   3         12.15         11.23         6.62 o                         
   0   5   3         27.51         35.94         6.86 o                         
   1   5   3       2514.57       2255.69       134.01 o                         
   2   5   3        161.31        150.59        22.97 o                         
   3   5   3        937.90        870.86        60.19 o                         
   4   5   3       1066.67       1132.98        73.32 o                         
   5   5   3        212.11        187.65        39.50 o                         
   6   5   3        135.11        111.82        25.88 o                         
   7   5   3        545.34        507.20        78.25 o                         
   8   5   3         24.42          2.87        18.67 o                         
  -9   6   3        113.91         50.39        24.97 o                         
  -8   6   3          3.90        -13.34        13.34 o                         
  -7   6   3         22.13         19.47        19.20 o                         
  -6   6   3        874.07        836.25        65.92 o                         
  -5   6   3        221.76        242.55        39.35 o                         
  -4   6   3        499.22        455.34        42.68 o                         
  -3   6   3        280.10        326.87        34.29 o                         
  -2   6   3         39.17         40.10        13.01 o                         
  -1   6   3        245.93        284.81        34.11 o                         
   0   6   3       1497.82       1410.34        51.19 o                         
   1   6   3        108.74        102.65        22.04 o                         
   2   6   3        378.39        392.65        40.47 o                         
   3   6   3          0.41         -1.05         8.12 o                         
   4   6   3        275.11        348.38        40.36 o                         
   5   6   3         41.28         32.48        16.75 o                         
   6   6   3        301.73        334.35        41.85 o                         
   7   6   3         21.13         15.59        21.09 o                         
  -7   7   3         68.53         66.65        25.61 o                         
  -6   7   3        100.77        117.27        20.62 o                         
  -5   7   3        370.67        408.31        59.96 o                         
  -4   7   3        503.82        513.37        49.31 o                         
  -3   7   3         12.91         11.74        19.59 o                         
  -2   7   3         28.38         19.10        12.30 o                         
  -1   7   3        426.98        451.67        53.14 o                         
   0   7   3        419.06        423.65        43.87 o                         
   1   7   3        189.72        235.72        38.49 o                         
   2   7   3       1054.49        973.53        69.76 o                         
   3   7   3        106.71        106.15        21.60 o                         
   4   7   3         25.09         24.52        16.48 o                         
   5   7   3         18.12         89.48        20.14 o                         
  -5   8   3         72.68        120.73        26.12 o                         
  -4   8   3         39.22         42.01        20.46 o                         
  -3   8   3        193.39        170.36        46.23 o                         
  -2   8   3         33.52         32.81        18.67 o                         
  -1   8   3        256.91        297.45        37.37 o                         
   0   8   3         23.76         15.85        13.31 o                         
   1   8   3        132.08        184.29        33.96 o                         
   2   8   3          4.35         14.95        14.39 o                         
   3   8   3        122.52        128.29        29.11 o                         
 -12   0   4        163.13        134.10        56.00 o                         
 -10   0   4        870.85        916.00        96.84 o                         
  -8   0   4       4702.24       4808.83       233.47 o                         
  -6   0   4       2351.20       2302.96       103.84 o                         
  -4   0   4       1229.51       1479.17        64.60 o                         
  -2   0   4      13116.42      11056.61       423.74 o                         
   0   0   4        477.76        523.47        18.34 o                         
   2   0   4        289.85        287.13        14.28 o                         
   4   0   4       4008.99       3530.12        83.82 o                         
   6   0   4         28.37         38.28        18.66 o                         
   8   0   4       1022.51       1162.71       120.57 o                         
 -12   1   4        154.66        196.90        73.80 o                         
 -11   1   4         13.52         15.43        26.87 o                         
 -10   1   4        573.85        642.04        67.65 o                         
  -9   1   4          3.03          0.64         8.51 o                         
  -8   1   4       2067.86       2098.36       115.63 o                         
  -7   1   4       4156.66       3829.73       185.73 o                         
  -6   1   4       3084.74       3359.54       136.14 o                         
  -5   1   4        216.96        289.78        15.84 o                         
  -4   1   4       1180.85       1180.27        54.41 o                         
  -3   1   4         56.00         54.12         9.61 o                         
  -2   1   4          6.40          3.77         1.55 o                         
  -1   1   4      10423.51       9906.67       233.43 o                         
   0   1   4       4879.24       4966.61       120.78 o                         
   1   1   4        834.18        905.09        38.75 o                         
   2   1   4        446.90        408.99        28.28 o                         
   3   1   4        120.09        146.89        18.40 o                         
   4   1   4         39.42         38.97        10.52 o                         
   5   1   4       3334.13       3422.87       208.35 o                         
   6   1   4       2450.31       2489.67       185.19 o                         
   7   1   4        655.19        597.34        90.95 o                         
   8   1   4         14.11         30.79        26.23 o                         
   9   1   4          9.80         -1.88        17.95 o                         
 -11   2   4        123.46        168.26        55.09 o                         
 -10   2   4          0.93         25.23        22.55 o                         
  -9   2   4       2423.50       2760.10       271.68 o                         
  -8   2   4         74.12         86.79        22.58 o                         
  -7   2   4        421.46        449.51        48.51 o                         
  -6   2   4        278.05        266.84        34.30 o                         
  -5   2   4       3258.08       3354.79       162.87 o                         
  -4   2   4       1139.29       1244.93        37.02 o                         
  -3   2   4       4369.45       4368.80       102.08 o                         
  -2   2   4        142.32        145.80        11.23 o                         
  -1   2   4       1453.38       1586.79        31.63 o                         
   0   2   4          4.14         11.59         7.62 o                         
   1   2   4       4020.08       4241.13       171.89 o                         
   2   2   4          7.01         19.60         6.97 o                         
   3   2   4       2116.14       2239.20       111.43 o                         
   4   2   4          1.13          0.55        11.47 o                         
   5   2   4       1092.00       1042.93        42.76 o                         
   6   2   4        150.88        119.04        29.08 o                         
   7   2   4       1225.20       1115.43       133.59 o                         
   8   2   4         44.47          1.30        26.63 o                         
   9   2   4          1.04         -2.48        16.16 o                         
 -11   3   4         53.69         74.36        23.33 o                         
 -10   3   4         50.34         55.75        17.73 o                         
  -9   3   4        119.33        113.15        24.40 o                         
  -8   3   4        372.57        458.68        67.82 o                         
  -7   3   4       1635.02       1531.87        99.77 o                         
  -6   3   4       2084.11       2036.36       120.53 o                         
  -5   3   4         27.78         41.13         6.96 o                         
  -4   3   4        649.81        645.67        25.41 o                         
  -3   3   4       1460.85       1519.87        49.41 o                         
  -2   3   4       3027.80       3655.85       192.20 o                         
  -1   3   4       1861.27       1971.72        55.47 o                         
   0   3   4       6157.18       6228.92       202.39 o                         
   1   3   4        134.04        139.06        10.32 o                         
   2   3   4         95.75        122.10        11.59 o                         
   3   3   4       1493.46       1453.40        92.93 o                         
   4   3   4       1036.94       1125.19        50.95 o                         
   5   3   4        866.60        912.07        61.36 o                         
   6   3   4       1354.18       1285.27       126.76 o                         
   7   3   4         85.90         81.17        29.83 o                         
   8   3   4         12.85         27.50        21.16 o                         
 -10   4   4          3.39         -3.20        19.00 o                         
  -9   4   4        122.78         98.36        28.13 o                         
  -8   4   4       1654.24       1548.26        79.85 o                         
  -7   4   4        104.25        115.59        22.64 o                         
  -6   4   4       1270.79       1212.65        63.59 o                         
  -5   4   4        441.79        404.27        42.70 o                         
  -4   4   4         55.67         64.76         9.42 o                         
  -3   4   4        406.74        398.93        20.25 o                         
  -2   4   4       4833.00       5185.89       227.45 o                         
  -1   4   4        111.18        106.41         8.37 o                         
   0   4   4        673.12        515.98        39.24 o                         
   1   4   4         30.96         34.54         6.97 o                         
   2   4   4        538.40        510.97        41.89 o                         
   3   4   4         18.64         25.59         5.11 o                         
   4   4   4       2103.19       1991.14       135.09 o                         
   5   4   4         42.30         51.26        23.09 o                         
   6   4   4        277.53        244.57        27.33 o                         
   7   4   4          0.61          1.82        18.44 o                         
   8   4   4         71.69         58.51        41.75 o                         
 -10   5   4        222.49        230.98        35.96 o                         
  -9   5   4          2.17         10.60        14.23 o                         
  -8   5   4          2.30          2.67        13.85 o                         
  -7   5   4       1030.49       1098.59       107.31 o                         
  -6   5   4        436.88        480.62        52.82 o                         
  -5   5   4         10.76         33.21         9.70 o                         
  -4   5   4       2312.37       2390.57       132.71 o                         
  -3   5   4         32.45         20.65        12.72 o                         
  -2   5   4         92.80         80.74        21.80 o                         
  -1   5   4       2500.70       2456.87        91.72 o                         
   0   5   4        480.80        527.85        39.00 o                         
   1   5   4        252.60        254.91        26.71 o                         
   2   5   4       1345.38       1368.53        80.29 o                         
   3   5   4         26.11         35.54        12.91 o                         
   4   5   4         56.41         51.32        16.34 o                         
   5   5   4        662.79        711.08        53.32 o                         
   6   5   4         55.19         65.18        24.26 o                         
   7   5   4         73.73         83.26        34.56 o                         
  -9   6   4        179.65        153.19        33.96 o                         
  -8   6   4          2.49          5.38        11.24 o                         
  -7   6   4          3.53         40.12        10.85 o                         
  -6   6   4        185.84        197.24        26.81 o                         
  -5   6   4       1166.44       1025.91        78.82 o                         
  -4   6   4        317.83        292.94        29.55 o                         
  -3   6   4        589.47        597.82        35.08 o                         
  -2   6   4          1.73         23.81        15.07 o                         
  -1   6   4        168.23        212.92        23.18 o                         
   0   6   4          4.29         23.83         9.85 o                         
   1   6   4       1090.98        983.11        80.66 o                         
   2   6   4         60.14         43.33        12.37 o                         
   3   6   4        173.70        181.77        30.90 o                         
   4   6   4         11.94         16.98        15.20 o                         
   5   6   4        200.62        219.02        31.93 o                         
   6   6   4         10.54          9.69        21.62 o                         
  -7   7   4        113.03        110.04        35.03 o                         
  -6   7   4          8.10         39.68        17.76 o                         
  -5   7   4        171.32        168.74        25.52 o                         
  -4   7   4         92.67        109.93        20.90 o                         
  -3   7   4        731.61        780.52        71.95 o                         
  -2   7   4        137.98        172.18        33.28 o                         
  -1   7   4         34.29         37.18        19.78 o                         
   0   7   4        127.59        112.63        30.03 o                         
   1   7   4        101.15         84.70        26.86 o                         
   2   7   4        158.57        218.47        36.63 o                         
   3   7   4        615.05        635.06        54.81 o                         
   4   7   4          1.03         20.86        13.11 o                         
   5   7   4          2.73         -7.95        11.87 o                         
  -5   8   4         63.59         74.00        21.40 o                         
  -4   8   4         64.26         59.36        35.43 o                         
  -3   8   4         25.57         -6.52        25.52 o                         
  -2   8   4        145.01        191.76        32.12 o                         
  -1   8   4          4.03          6.55        13.57 o                         
   0   8   4        267.78        299.86        34.65 o                         
   1   8   4          1.07        -16.05        16.05 o                         
   2   8   4         45.40         44.94        22.86 o                         
 -11   0   5        557.03        545.01        55.94 o                         
  -9   0   5          0.77         42.27        19.29 o                         
  -7   0   5       3734.40       3795.66       173.05 o                         
  -5   0   5       3143.30       3310.51       160.89 o                         
  -3   0   5        575.37        642.00        37.86 o                         
  -1   0   5      10470.17      10062.70       312.74 o                         
   1   0   5       3039.69       3293.73       112.00 o                         
   3   0   5       2261.36       2174.85       124.26 o                         
   5   0   5       1370.21       1465.07       119.76 o                         
   7   0   5       1236.34       1351.34       131.14 o                         
 -12   1   5        675.51        636.50        72.59 o                         
 -11   1   5        150.48        262.49        65.77 o                         
 -10   1   5         21.14         21.90        11.77 o                         
  -9   1   5        378.60        418.32        35.63 o                         
  -8   1   5          3.26         10.82         7.73 o                         
  -7   1   5        123.55        137.97        14.73 o                         
  -6   1   5       5442.82       5592.40       191.43 o                         
  -5   1   5       2652.15       2606.03       136.31 o                         
  -4   1   5         29.77         39.32         8.02 o                         
  -3   1   5       4701.98       4951.68       220.02 o                         
  -2   1   5        636.81        700.47        26.96 o                         
  -1   1   5       1539.11       1588.62        71.69 o                         
   0   1   5       9232.22       8675.71       350.04 o                         
   1   1   5       4876.02       4814.61       240.92 o                         
   2   1   5        806.56        799.39        44.87 o                         
   3   1   5        512.77        488.82        39.58 o                         
   4   1   5        152.75        140.88        22.53 o                         
   5   1   5        153.34        165.53        34.09 o                         
   6   1   5       1462.24       1453.97       128.87 o                         
   7   1   5        815.41        663.07       106.23 o                         
   8   1   5        194.47        212.74        46.28 o                         
 -11   2   5         53.21         74.62        22.55 o                         
 -10   2   5        655.91        834.60       125.90 o                         
  -9   2   5        271.86        325.07        61.30 o                         
  -8   2   5       2434.05       2586.06       151.50 o                         
  -7   2   5         44.18         50.24        12.29 o                         
  -6   2   5          0.37         15.69         4.94 o                         
  -5   2   5          0.10         -1.37         7.96 o                         
  -4   2   5       7375.60       7529.41       334.03 o                         
  -3   2   5         61.07         77.10         9.51 o                         
  -2   2   5       4833.63       4876.01       125.67 o                         
  -1   2   5        181.04        196.62        13.05 o                         
   0   2   5       1375.03       1479.55        40.98 o                         
   1   2   5         24.84         31.35         9.53 o                         
   2   2   5       6477.86       6541.44       233.05 o                         
   3   2   5         14.66         20.54         5.21 o                         
   4   2   5        126.63        121.86        28.07 o                         
   5   2   5         38.18         62.26        24.06 o                         
   6   2   5        129.99        154.95        30.02 o                         
   7   2   5         24.79         18.66        20.93 o                         
   8   2   5       1119.48        858.14       111.28 o                         
 -11   3   5        385.33        454.79        79.80 o                         
 -10   3   5        191.19        182.77        31.44 o                         
  -9   3   5        349.59        353.55        31.33 o                         
  -8   3   5        336.32        338.89        35.70 o                         
  -7   3   5       2658.30       2504.71       163.03 o                         
  -6   3   5       1843.96       1827.69       107.69 o                         
  -5   3   5       1784.02       1926.34        97.83 o                         
  -4   3   5       1373.26       1341.87        87.60 o                         
  -3   3   5        160.16        142.98         7.84 o                         
  -2   3   5       3631.78       3853.20       215.88 o                         
  -1   3   5       1183.90       1192.15        73.34 o                         
   0   3   5       3172.38       3328.39       128.88 o                         
   1   3   5       3218.05       3269.48       140.93 o                         
   2   3   5         30.89         40.42        11.37 o                         
   3   3   5        140.99        131.49        18.74 o                         
   4   3   5       1094.18       1105.66        97.64 o                         
   5   3   5        258.46        243.47        48.94 o                         
   6   3   5        271.65        275.12        52.73 o                         
   7   3   5        922.75        805.19        97.48 o                         
   8   3   5          1.90         12.32        25.85 o                         
 -10   4   5        174.09        159.97        56.81 o                         
  -9   4   5         17.36         -6.02        13.37 o                         
  -8   4   5         86.99         59.99        23.58 o                         
  -7   4   5       1371.88       1291.88        73.38 o                         
  -6   4   5        155.45        150.46        16.42 o                         
  -5   4   5       2814.45       2610.65       184.54 o                         
  -4   4   5        425.95        441.59        28.64 o                         
  -3   4   5        273.86        281.34        35.81 o                         
  -2   4   5         40.48         64.75        15.79 o                         
  -1   4   5       2571.53       2600.04       104.26 o                         
   0   4   5        224.76        234.52        27.56 o                         
   1   4   5       1381.00       1442.92        84.74 o                         
   2   4   5         35.92         55.13        12.43 o                         
   3   4   5        483.09        494.47        34.07 o                         
   4   4   5          4.39          2.84         5.37 o                         
   5   4   5        755.15        660.15        64.44 o                         
   6   4   5         40.81         76.28        27.40 o                         
   7   4   5         44.17         23.80        23.25 o                         
 -10   5   5         14.58         18.76        21.37 o                         
  -9   5   5       1160.65       1223.21       111.56 o                         
  -8   5   5          2.01          0.28        10.51 o                         
  -7   5   5        106.39         92.40        28.07 o                         
  -6   5   5       1306.04       1345.93       136.64 o                         
  -5   5   5          9.09         11.02        11.42 o                         
  -4   5   5         73.48         90.84        11.16 o                         
  -3   5   5       2547.23       2565.59       126.39 o                         
  -2   5   5          4.55         18.21        11.04 o                         
  -1   5   5        232.56        275.53        29.19 o                         
   0   5   5       1390.22       1471.13        85.11 o                         
   1   5   5        185.56        202.78        19.47 o                         
   2   5   5         17.48         26.70        10.57 o                         
   3   5   5       1295.35       1333.42        81.76 o                         
   4   5   5         28.44         58.64        12.53 o                         
   5   5   5        163.21        171.40        32.78 o                         
   6   5   5        470.09        439.51        82.44 o                         
  -9   6   5         71.92         61.04        33.01 o                         
  -8   6   5        265.91        305.89        48.86 o                         
  -7   6   5         11.25        108.26        20.88 o                         
  -6   6   5         15.78         -7.19        18.84 o                         
  -5   6   5        187.31        130.34        22.68 o                         
  -4   6   5       1418.70       1492.20        87.56 o                         
  -3   6   5        105.00        109.95        17.97 o                         
  -2   6   5        370.06        386.90        33.96 o                         
  -1   6   5          3.68          8.32        12.40 o                         
   0   6   5         55.02         76.73        17.91 o                         
   1   6   5          0.49         -6.41         6.41 o                         
   2   6   5        987.72       1061.64        86.66 o                         
   3   6   5          4.95         -0.48        15.42 o                         
   4   6   5        177.81        195.66        31.12 o                         
   5   6   5          6.24          4.37        11.92 o                         
  -7   7   5          7.47        -19.23        19.23 o                         
  -6   7   5         47.55         97.15        29.79 o                         
  -5   7   5        148.47        188.54        35.78 o                         
  -4   7   5        423.64        369.60        34.17 o                         
  -3   7   5        221.91        196.18        39.22 o                         
  -2   7   5       1204.04       1205.49        87.89 o                         
  -1   7   5        119.45        104.17        18.46 o                         
   0   7   5         22.26         18.14        10.38 o                         
   1   7   5        118.03        125.72        18.61 o                         
   2   7   5        145.36        125.16        23.00 o                         
   3   7   5        109.13        147.72        22.02 o                         
   4   7   5        609.79        683.04        73.98 o                         
  -4   8   5         90.29         74.87        19.61 o                         
  -3   8   5         53.35         52.54        16.83 o                         
  -2   8   5          0.33         -8.09        14.20 o                         
  -1   8   5        279.40        275.59        54.10 o                         
   0   8   5         33.17         13.57        18.40 o                         
   1   8   5        155.56        178.25        36.73 o                         
 -12   0   6        688.12        763.10       145.76 o                         
 -10   0   6        948.26        979.38       127.35 o                         
  -8   0   6        208.42        212.41        24.64 o                         
  -6   0   6       5613.19       5659.24       309.30 o                         
  -4   0   6       6884.00       6743.91       279.59 o                         
  -2   0   6         92.16        152.58        17.41 o                         
   0   0   6       4528.24       5150.62       207.20 o                         
   2   0   6       4554.48       4925.92       198.16 o                         
   4   0   6       1345.76       1324.91        96.91 o                         
   6   0   6        847.58        893.20        90.80 o                         
   8   0   6        178.72        198.78        49.12 o                         
 -12   1   6        216.33        215.16        65.39 o                         
 -11   1   6       1240.93       1187.64       109.64 o                         
 -10   1   6        418.51        413.08        66.49 o                         
  -9   1   6         86.26         79.12        28.65 o                         
  -8   1   6       1827.69       1870.08       160.53 o                         
  -7   1   6         26.30         24.97         8.36 o                         
  -6   1   6       2516.76       2532.02       146.87 o                         
  -5   1   6       5669.44       5550.42       259.34 o                         
  -4   1   6        848.44        853.97        57.22 o                         
  -3   1   6          4.55         -0.22         8.05 o                         
  -2   1   6       2579.38       2607.90        94.30 o                         
  -1   1   6        197.72        230.94        20.70 o                         
   0   1   6       1110.71       1054.05        54.87 o                         
   1   1   6       4934.94       5003.84       194.81 o                         
   2   1   6       2188.15       2253.79       116.89 o                         
   3   1   6         76.61         83.72        13.13 o                         
   4   1   6       1450.91       1385.30       102.45 o                         
   5   1   6        243.32        269.72        34.89 o                         
   6   1   6          0.46         -3.53        13.92 o                         
   7   1   6        583.64        449.90        74.73 o                         
   8   1   6        256.98        215.04        63.84 o                         
 -11   2   6         30.06         38.23        19.35 o                         
 -10   2   6          7.25         45.14        14.39 o                         
  -9   2   6       1152.58       1273.96        80.48 o                         
  -8   2   6         16.91         37.56        12.11 o                         
  -7   2   6       3725.82       3890.87       162.57 o                         
  -6   2   6         61.87         79.25        19.04 o                         
  -5   2   6        133.45        115.24        22.09 o                         
  -4   2   6        222.01        216.43        28.30 o                         
  -3   2   6       4671.91       4037.83       232.57 o                         
  -2   2   6        200.01        181.97        23.21 o                         
  -1   2   6       3118.12       3252.96       163.65 o                         
   0   2   6          1.93         19.90         4.39 o                         
   1   2   6         87.31         80.26        10.75 o                         
   2   2   6          0.88         11.29         9.30 o                         
   3   2   6       4306.70       3889.55       218.74 o                         
   4   2   6         15.75         32.25        18.02 o                         
   5   2   6        202.58        136.48        34.17 o                         
   6   2   6        103.12         85.33        29.69 o                         
   7   2   6         65.23        108.80        30.06 o                         
 -11   3   6        470.43        414.87        80.65 o                         
 -10   3   6        177.32        201.18        57.54 o                         
  -9   3   6        738.30        803.43        52.27 o                         
  -8   3   6         63.75         45.89        16.74 o                         
  -7   3   6        995.22       1066.95        96.97 o                         
  -6   3   6        788.61        768.44        42.34 o                         
  -5   3   6       1620.96       1673.04        87.19 o                         
  -4   3   6       2411.53       2142.68        63.84 o                         
  -3   3   6        644.39        675.94        35.81 o                         
  -2   3   6        820.04        919.87        68.59 o                         
  -1   3   6       1620.50       1590.65       100.21 o                         
   0   3   6       1343.06       1392.16        68.10 o                         
   1   3   6       1425.45       1580.13        77.97 o                         
   2   3   6       2314.76       2360.24        93.15 o                         
   3   3   6        135.62        143.06        28.50 o                         
   4   3   6         63.47         68.93        22.03 o                         
   5   3   6       1022.16        939.36        52.35 o                         
   6   3   6        123.82        125.85        23.11 o                         
   7   3   6        124.48        105.47        33.67 o                         
 -10   4   6        962.46       1025.70       141.31 o                         
  -9   4   6        144.43        219.06        49.63 o                         
  -8   4   6         42.70         51.68        12.93 o                         
  -7   4   6          9.99         10.34         7.74 o                         
  -6   4   6       1319.17       1291.64        84.18 o                         
  -5   4   6         46.93         57.13        20.21 o                         
  -4   4   6       1313.94       1199.87        46.43 o                         
  -3   4   6          1.74          5.05        14.84 o                         
  -2   4   6         61.05         67.71        18.62 o                         
  -1   4   6         54.27         55.74        10.48 o                         
   0   4   6       3997.84       4100.60       231.48 o                         
   1   4   6         57.88         49.76         7.42 o                         
   2   4   6       1261.27       1346.30        79.26 o                         
   3   4   6          1.30         29.02        10.26 o                         
   4   4   6        378.06        390.73        40.82 o                         
   5   4   6        110.24         66.41        23.11 o                         
   6   4   6        570.04        580.06        91.43 o                         
 -10   5   6         55.13         49.07        32.70 o                         
  -9   5   6          5.15          9.34        17.71 o                         
  -8   5   6       1210.19       1055.72        94.72 o                         
  -7   5   6         21.69         15.30         9.43 o                         
  -6   5   6        112.16        131.66        17.11 o                         
  -5   5   6       1278.76       1170.43        68.41 o                         
  -4   5   6          5.58          1.12         6.94 o                         
  -3   5   6         11.93         23.74         9.29 o                         
  -2   5   6       3639.78       3680.28       188.41 o                         
  -1   5   6         36.53         52.69        15.30 o                         
   0   5   6          0.55          3.19        11.04 o                         
   1   5   6       1255.63       1204.25        90.93 o                         
   2   5   6        226.84        244.16        28.53 o                         
   3   5   6         32.08         50.34        14.42 o                         
   4   5   6       1134.14        954.09        87.24 o                         
   5   5   6          6.83         15.05        10.47 o                         
   6   5   6        131.04        121.31        31.01 o                         
  -8   6   6          8.49          8.66        10.52 o                         
  -7   6   6        515.69        413.85        51.24 o                         
  -6   6   6          0.35         -0.74         9.24 o                         
  -5   6   6          0.01          6.07        13.26 o                         
  -4   6   6         23.30         65.57        16.93 o                         
  -3   6   6        836.00        810.11        56.99 o                         
  -2   6   6         19.69         48.00        19.20 o                         
  -1   6   6        998.45        929.75        53.01 o                         
   0   6   6        406.13        360.77        52.26 o                         
   1   6   6        140.31        117.56        27.74 o                         
   2   6   6          8.93          7.06        12.50 o                         
   3   6   6        444.09        432.28        38.05 o                         
   4   6   6          0.12          1.31        11.66 o                         
  -7   7   6        515.65        533.14        58.85 o                         
  -6   7   6        240.71        203.19        34.35 o                         
  -5   7   6         11.12         17.34         9.64 o                         
  -4   7   6         69.67         57.17        19.04 o                         
  -3   7   6        687.72        813.00        81.96 o                         
  -2   7   6         92.33        133.46        34.56 o                         
  -1   7   6        844.94        922.62        89.44 o                         
   0   7   6          0.72         10.82        15.42 o                         
   1   7   6         52.25         31.42        19.32 o                         
   2   7   6         20.99         60.52        14.46 o                         
   3   7   6        201.71        175.82        42.28 o                         
  -3   8   6          0.81          3.58         9.13 o                         
  -2   8   6          0.12         -2.81        15.25 o                         
  -1   8   6         72.25         48.28        28.70 o                         
 -11   0   7        440.80        576.68        98.06 o                         
  -9   0   7       3012.19       3008.62       251.07 o                         
  -7   0   7        497.20        388.79        50.01 o                         
  -5   0   7       2933.01       2792.69       167.57 o                         
  -3   0   7       3719.12       3552.72       190.30 o                         
  -1   0   7       1017.73        902.77        35.14 o                         
   1   0   7       3372.65       3165.79       159.31 o                         
   3   0   7       2398.18       2350.86       109.17 o                         
   5   0   7        422.08        468.46        57.62 o                         
   7   0   7        268.51        230.54        54.25 o                         
 -11   1   7       1041.92        974.97       152.45 o                         
 -10   1   7       1575.52       1676.74       117.69 o                         
  -9   1   7         79.73        101.45        32.92 o                         
  -8   1   7         37.32         73.94        20.18 o                         
  -7   1   7       1013.88       1029.11        79.40 o                         
  -6   1   7         81.88         79.84         5.07 o                         
  -5   1   7       1714.71       1687.79       114.56 o                         
  -4   1   7       5917.17       6000.68       264.71 o                         
  -3   1   7       2422.19       2250.70        63.49 o                         
  -2   1   7         11.02         25.47         6.43 o                         
  -1   1   7       1518.75       1446.30        76.86 o                         
   0   1   7         16.13          7.64         8.20 o                         
   1   1   7        435.06        470.81        31.18 o                         
   2   1   7       3131.20       3264.78       160.03 o                         
   3   1   7       1316.67       1433.82        77.25 o                         
   4   1   7          5.60          9.53        10.00 o                         
   5   1   7        354.93        282.61        40.71 o                         
   6   1   7         74.96         72.73        34.75 o                         
   7   1   7         53.93         49.96        23.98 o                         
 -11   2   7          0.86         15.64        19.23 o                         
 -10   2   7        119.98         67.42        36.08 o                         
  -9   2   7        129.22        217.58        37.60 o                         
  -8   2   7       1053.97       1234.11       116.86 o                         
  -7   2   7         94.21        100.27        23.23 o                         
  -6   2   7       3185.42       2974.78       197.93 o                         
  -5   2   7          0.16         -2.70         3.01 o                         
  -4   2   7         30.10         26.09         4.31 o                         
  -3   2   7        270.53        248.89        10.53 o                         
  -2   2   7       3825.92       3979.48       151.43 o                         
  -1   2   7          6.01         14.06         9.35 o                         
   0   2   7       1835.90       1942.40        75.85 o                         
   1   2   7        501.07        428.63        41.11 o                         
   2   2   7         13.31         14.74        11.17 o                         
   3   2   7         50.69         56.32        14.64 o                         
   4   2   7       2227.75       2099.08       138.61 o                         
   5   2   7         89.66         65.57        20.53 o                         
   6   2   7        193.64        186.27        36.39 o                         
   7   2   7         64.83         47.30        26.23 o                         
 -11   3   7        472.81        468.92        59.91 o                         
 -10   3   7        360.52        335.78        35.63 o                         
  -9   3   7        698.28        693.78        82.61 o                         
  -8   3   7        665.95        624.71        79.45 o                         
  -7   3   7        177.76        192.37        30.05 o                         
  -6   3   7        214.48        252.73        39.50 o                         
  -5   3   7       2631.70       2761.99       203.06 o                         
  -4   3   7       1771.32       1848.30        66.65 o                         
  -3   3   7       2151.00       2027.86       148.90 o                         
  -2   3   7        428.26        447.10        28.13 o                         
  -1   3   7        218.87        233.62        11.37 o                         
   0   3   7        430.69        496.40        38.51 o                         
   1   3   7       1053.15       1003.29        81.77 o                         
   2   3   7       1135.93       1203.07        67.32 o                         
   3   3   7        723.32        686.69        63.06 o                         
   4   3   7        159.74        155.09        26.07 o                         
   5   3   7        103.57         72.39        27.22 o                         
   6   3   7        211.82        253.01        43.02 o                         
 -10   4   7         10.00         24.46        19.33 o                         
  -9   4   7        579.10        625.02        91.23 o                         
  -8   4   7          0.23         -0.70         7.03 o                         
  -7   4   7         56.35         44.44        16.58 o                         
  -6   4   7         73.66         91.12        19.31 o                         
  -5   4   7       2785.03       2909.99       227.43 o                         
  -4   4   7         72.80         79.20        12.80 o                         
  -3   4   7       2833.19       2622.08       225.90 o                         
  -2   4   7        109.92        125.02        14.51 o                         
  -1   4   7          1.49         36.04        12.70 o                         
   0   4   7        238.25        189.53        29.25 o                         
   1   4   7        796.97        828.98        45.71 o                         
   2   4   7         73.68         82.12        17.62 o                         
   3   4   7        568.20        610.63        42.53 o                         
   4   4   7         97.03         87.82        32.02 o                         
   5   4   7         55.86         75.41        26.06 o                         
   6   4   7        251.05        247.39        50.83 o                         
  -9   5   7         25.32         20.11        15.27 o                         
  -8   5   7          3.47         -0.45        13.43 o                         
  -7   5   7       1573.05       1450.66       142.82 o                         
  -6   5   7         13.01         15.05        21.04 o                         
  -5   5   7        232.89        188.55        43.77 o                         
  -4   5   7       1542.32       1504.18       141.80 o                         
  -3   5   7        176.18        175.58        17.90 o                         
  -2   5   7          1.78         -1.08         7.81 o                         
  -1   5   7       1346.34       1315.79       116.78 o                         
   0   5   7         32.39         51.65        18.90 o                         
   1   5   7          3.93         19.59         9.56 o                         
   2   5   7        738.11        747.80        66.90 o                         
   3   5   7          7.57          2.38        11.31 o                         
   4   5   7         46.42         64.47        16.05 o                         
   5   5   7        445.29        352.02        60.77 o                         
  -8   6   7        196.95        152.70        49.64 o                         
  -7   6   7         26.99         11.87        13.50 o                         
  -6   6   7        830.72        676.07        60.62 o                         
  -5   6   7        405.34        466.74        56.68 o                         
  -4   6   7          2.57          8.38         7.96 o                         
  -3   6   7         20.48          6.85         7.64 o                         
  -2   6   7        575.82        583.44        46.90 o                         
  -1   6   7         84.12         92.44        14.25 o                         
   0   6   7        689.41        682.70        41.52 o                         
   1   6   7          7.40         11.88        11.69 o                         
   2   6   7        113.30        128.83        33.83 o                         
   3   6   7         59.94         68.05        16.40 o                         
  -6   7   7        200.74        197.09        33.17 o                         
  -5   7   7          7.17          8.56        13.63 o                         
  -4   7   7        117.88        101.17        23.92 o                         
  -3   7   7         12.78         14.44        23.86 o                         
  -2   7   7        283.92        216.32        28.96 o                         
  -1   7   7        159.98        135.74        19.90 o                         
   0   7   7        297.25        410.30        58.35 o                         
   1   7   7         24.95         38.64        20.90 o                         
 -10   0   8        313.09        332.21        64.67 o                         
  -8   0   8       1777.44       1947.04       146.67 o                         
  -6   0   8        161.60        173.66        31.80 o                         
  -4   0   8       1445.25       1513.07       108.50 o                         
  -2   0   8       7840.29       8034.52       346.60 o                         
   0   0   8        681.06        709.47        47.96 o                         
   2   0   8        141.56        156.03        21.70 o                         
   4   0   8       1571.38       1422.31       119.30 o                         
   6   0   8        339.90        355.97        59.92 o                         
 -11   1   8         70.71         74.82        26.52 o                         
 -10   1   8        388.06        410.88        51.18 o                         
  -9   1   8       1613.94       1571.94       156.38 o                         
  -8   1   8        391.19        373.02        52.24 o                         
  -7   1   8         46.70         66.98        21.49 o                         
  -6   1   8        543.50        645.30        60.69 o                         
  -5   1   8         61.63         48.91        15.76 o                         
  -4   1   8       1319.93       1345.50       104.59 o                         
  -3   1   8       4444.06       4384.76       201.37 o                         
  -2   1   8       1794.40       1693.21        78.18 o                         
  -1   1   8         29.59         24.71        14.33 o                         
   0   1   8       1147.95       1122.20        52.66 o                         
   1   1   8        164.13        131.00        16.24 o                         
   2   1   8        412.67        443.85        43.89 o                         
   3   1   8       1137.48       1202.92        97.35 o                         
   4   1   8        131.17        127.19        27.93 o                         
   5   1   8          4.97         49.36        16.94 o                         
   6   1   8         84.37         81.83        33.03 o                         
 -11   2   8        473.98        456.93        61.88 o                         
 -10   2   8          2.99         53.35        23.29 o                         
  -9   2   8        275.06        309.46        57.68 o                         
  -8   2   8        181.40        166.57        37.02 o                         
  -7   2   8       1555.75       1594.12       137.65 o                         
  -6   2   8          0.14         16.63        14.58 o                         
  -5   2   8       1522.84       1587.81        96.11 o                         
  -4   2   8        336.63        299.24        40.87 o                         
  -3   2   8        736.14        717.23        48.58 o                         
  -2   2   8          0.23         15.82         6.57 o                         
  -1   2   8       5512.46       5391.89       331.40 o                         
   0   2   8        161.66        181.99        17.10 o                         
   1   2   8        382.23        456.58        30.65 o                         
   2   2   8          2.98          3.69         6.81 o                         
   3   2   8         20.27         21.97        13.77 o                         
   4   2   8        104.00        163.58        28.22 o                         
   5   2   8       1211.25       1129.43       119.14 o                         
   6   2   8         84.82        148.12        44.80 o                         
 -10   3   8        978.97        768.96        80.38 o                         
  -9   3   8        303.64        400.36        51.11 o                         
  -8   3   8        531.72        631.04        73.85 o                         
  -7   3   8        469.44        462.45        25.64 o                         
  -6   3   8        194.40        188.06        15.10 o                         
  -5   3   8         52.22         49.38         7.97 o                         
  -4   3   8       1414.10       1405.76        80.02 o                         
  -3   3   8       1949.20       1914.58        96.03 o                         
  -2   3   8        560.97        578.51        40.47 o                         
  -1   3   8        385.94        393.50        36.16 o                         
   0   3   8        220.88        248.40        27.29 o                         
   1   3   8        586.27        652.38        57.76 o                         
   2   3   8        199.09        194.63        19.97 o                         
   3   3   8        429.81        457.38        41.73 o                         
   4   3   8        711.41        710.12        44.93 o                         
   5   3   8          0.11         13.53        13.52 o                         
 -10   4   8        220.11        275.81        51.50 o                         
  -9   4   8         24.66         47.04        21.36 o                         
  -8   4   8       1583.67       1484.57       124.69 o                         
  -7   4   8        126.78        103.81        26.65 o                         
  -6   4   8         15.51         31.89        13.68 o                         
  -5   4   8        144.61        145.38        36.51 o                         
  -4   4   8        254.50        250.39        30.10 o                         
  -3   4   8         22.73         41.60        20.53 o                         
  -2   4   8       1355.75       1277.02       113.52 o                         
  -1   4   8         26.55         41.30         9.26 o                         
   0   4   8        181.72        145.18        22.76 o                         
   1   4   8        189.81        201.01        29.69 o                         
   2   4   8        876.25        970.88        61.00 o                         
   3   4   8        233.09        282.31        29.25 o                         
   4   4   8        422.99        382.25        85.65 o                         
   5   4   8        155.43        139.67        48.16 o                         
  -9   5   8        620.53        607.93        86.93 o                         
  -8   5   8          3.20         22.66        21.73 o                         
  -7   5   8         17.24         38.22        17.17 o                         
  -6   5   8        771.33        687.02        60.47 o                         
  -5   5   8         10.70          5.12        11.54 o                         
  -4   5   8         41.80         24.58        15.79 o                         
  -3   5   8        809.36        780.68       100.45 o                         
  -2   5   8          9.38         -5.02        16.40 o                         
  -1   5   8          1.65         12.64        11.42 o                         
   0   5   8        658.87        695.80        60.35 o                         
   1   5   8          8.24         -1.32        14.48 o                         
   2   5   8          9.59          0.05         8.58 o                         
   3   5   8        437.10        438.12        81.02 o                         
   4   5   8        146.41        157.72        35.13 o                         
  -7   6   8        366.29        312.47        43.02 o                         
  -6   6   8         62.32         61.03        36.52 o                         
  -5   6   8        484.02        463.91        55.48 o                         
  -4   6   8          8.98         -6.97        20.95 o                         
  -3   6   8          1.72         -2.11         8.16 o                         
  -2   6   8        133.96        151.32        20.39 o                         
  -1   6   8        392.18        386.38        34.74 o                         
   0   6   8         27.58         27.86        19.08 o                         
   1   6   8        367.75        372.17        55.17 o                         
   2   6   8        187.15        189.46        41.82 o                         
  -5   7   8        177.65        230.15        55.98 o                         
  -4   7   8         60.43        111.35        34.42 o                         
  -3   7   8         39.64         42.58        24.46 o                         
  -2   7   8        163.32        127.32        30.95 o                         
  -1   7   8        172.39        167.26        42.10 o                         
 -11   0   9         49.00         30.98        19.54 o                         
  -9   0   9        411.44        404.95        68.36 o                         
  -7   0   9       4004.72       4158.97       296.83 o                         
  -5   0   9        223.64        193.18        39.28 o                         
  -3   0   9        164.82        172.73        27.65 o                         
  -1   0   9       3590.53       4031.03       237.54 o                         
   1   0   9        399.67        382.89        38.92 o                         
   3   0   9        474.61        463.65        37.72 o                         
   5   0   9        693.23        804.22       103.23 o                         
 -11   1   9        161.04        158.41        54.12 o                         
 -10   1   9         27.77         31.97        26.91 o                         
  -9   1   9        608.04        614.02        86.01 o                         
  -8   1   9       1801.13       1855.29       166.08 o                         
  -7   1   9        445.63        471.76        53.06 o                         
  -6   1   9        117.97        151.94        30.49 o                         
  -5   1   9       1239.97       1245.05        86.50 o                         
  -4   1   9        167.61        160.97        22.32 o                         
  -3   1   9        442.31        489.21        38.06 o                         
  -2   1   9       1482.37       1649.81        87.36 o                         
  -1   1   9          8.26         14.71         9.45 o                         
   0   1   9         95.32         85.54        20.32 o                         
   1   1   9        701.64        682.03        47.12 o                         
   2   1   9        248.34        252.62        27.93 o                         
   3   1   9          1.01         19.07        12.74 o                         
   4   1   9        321.49        263.66        51.65 o                         
   5   1   9        424.42        394.29        70.87 o                         
 -10   2   9        759.33        680.92        98.54 o                         
  -9   2   9         61.04         13.97        32.47 o                         
  -8   2   9        273.92        335.45        48.80 o                         
  -7   2   9          4.99         23.52        14.87 o                         
  -6   2   9       3191.63       3385.28       221.05 o                         
  -5   2   9         41.77         42.52        16.38 o                         
  -4   2   9        605.26        603.10        66.43 o                         
  -3   2   9          0.48         24.87        13.67 o                         
  -2   2   9        114.26        110.90        16.27 o                         
  -1   2   9        227.48        217.05        24.77 o                         
   0   2   9       2675.53       2864.52       143.86 o                         
   1   2   9        174.13        202.59        26.78 o                         
   2   2   9        160.01        167.12        25.30 o                         
   3   2   9        214.10        259.26        35.55 o                         
   4   2   9         11.85         -0.11        14.68 o                         
   5   2   9         95.51        113.03        33.11 o                         
 -10   3   9         62.65         42.08        34.59 o                         
  -9   3   9        596.83        606.13        93.93 o                         
  -8   3   9        697.78        644.26        73.35 o                         
  -7   3   9        207.51        174.80        42.43 o                         
  -6   3   9        360.16        356.70        54.22 o                         
  -5   3   9        329.60        372.95        38.34 o                         
  -4   3   9        822.65        810.39        53.92 o                         
  -3   3   9        502.08        509.78        36.25 o                         
  -2   3   9        367.69        378.45        32.72 o                         
  -1   3   9       1057.50        906.91        66.05 o                         
   0   3   9        160.56        160.16        17.85 o                         
   1   3   9        698.70        718.56        67.67 o                         
   2   3   9        308.15        281.28        26.12 o                         
   3   3   9        137.87        127.80        32.16 o                         
   4   3   9        213.13        218.08        44.15 o                         
  -9   4   9        252.47        256.86        55.77 o                         
  -8   4   9        119.93        130.33        36.42 o                         
  -7   4   9        885.25        813.49        84.59 o                         
  -6   4   9          4.87         -4.39        17.52 o                         
  -5   4   9         13.88         31.32        21.42 o                         
  -4   4   9         63.09         53.14        30.84 o                         
  -3   4   9       1059.65       1120.67        71.91 o                         
  -2   4   9        409.50        404.44        44.93 o                         
  -1   4   9       1433.49       1412.81       132.51 o                         
   0   4   9        252.18        260.53        21.05 o                         
   1   4   9         84.74         91.45        25.71 o                         
   2   4   9        178.52        163.43        27.75 o                         
   3   4   9        272.47        205.55        43.80 o                         
  -8   5   9        329.58        317.52        67.35 o                         
  -7   5   9          5.94          0.81        11.55 o                         
  -6   5   9         91.97        101.17        30.84 o                         
  -5   5   9        740.35        691.39        60.89 o                         
  -4   5   9          1.87          5.82        16.85 o                         
  -3   5   9         13.44        -19.43        27.76 o                         
  -2   5   9        744.33        725.04        67.47 o                         
  -1   5   9        122.42        114.32        22.21 o                         
   0   5   9         41.98         42.11        18.78 o                         
   1   5   9        747.78        822.70        69.77 o                         
   2   5   9         47.07         57.47        18.98 o                         
  -6   6   9        172.01        217.46        53.28 o                         
  -5   6   9          7.70         35.30        17.63 o                         
  -4   6   9        589.76        582.19        92.08 o                         
  -3   6   9        195.50        162.52        25.71 o                         
  -2   6   9          9.10          9.92        11.33 o                         
  -1   6   9         75.64        115.37        39.65 o                         
   0   6   9        222.43        216.63        36.56 o                         
 -10   0  10          3.40         23.96        22.76 o                         
  -8   0  10        332.19        289.24        58.00 o                         
  -6   0  10       3929.90       3856.80       314.61 o                         
  -4   0  10         73.54         67.92        19.27 o                         
  -2   0  10       1901.96       2105.15       174.60 o                         
   0   0  10       1923.78       2247.58       140.29 o                         
   2   0  10        788.09        799.70        63.54 o                         
   4   0  10        177.85        159.37        41.15 o                         
 -10   1  10        312.65        310.27        58.64 o                         
  -9   1  10          5.41         -9.31        19.02 o                         
  -8   1  10        635.78        581.81        75.95 o                         
  -7   1  10       1494.18       1600.12       134.48 o                         
  -6   1  10        133.46        124.26        27.79 o                         
  -5   1  10        222.16        191.78        44.21 o                         
  -4   1  10       1507.17       1486.85        98.02 o                         
  -3   1  10        183.25        168.29        32.31 o                         
  -2   1  10        148.46        143.19        38.12 o                         
  -1   1  10       1113.80       1253.02       107.39 o                         
   0   1  10       1378.02       1503.90       103.95 o                         
   1   1  10         72.34         65.41        17.08 o                         
   2   1  10        645.05        672.40        71.02 o                         
   3   1  10        207.66        204.90        35.98 o                         
   4   1  10         33.84         18.01        22.59 o                         
 -10   2  10          3.59          8.82        22.07 o                         
  -9   2  10        644.45        607.11        83.27 o                         
  -8   2  10         77.24        143.28        35.46 o                         
  -7   2  10        265.32        296.98        52.82 o                         
  -6   2  10         88.95         83.43        31.76 o                         
  -5   2  10       2313.61       2024.23       181.57 o                         
  -4   2  10        150.45        175.67        33.37 o                         
  -3   2  10        981.00        992.76        64.98 o                         
  -2   2  10        523.32        584.15        59.58 o                         
  -1   2  10         14.06         11.86        12.68 o                         
   0   2  10        157.08        150.92        29.65 o                         
   1   2  10       1622.66       1671.83       102.67 o                         
   2   2  10          0.98          1.93        10.92 o                         
   3   2  10         95.49         63.06        21.33 o                         
  -9   3  10         91.08        138.44        34.09 o                         
  -8   3  10        757.42        755.38       103.22 o                         
  -7   3  10        684.28        756.87        91.77 o                         
  -6   3  10        382.92        348.33        61.65 o                         
  -5   3  10        320.05        323.84        37.59 o                         
  -4   3  10        665.25        670.39        83.53 o                         
  -3   3  10        410.05        384.54        61.83 o                         
  -2   3  10        364.24        437.79        56.38 o                         
  -1   3  10        744.91        696.20        55.77 o                         
   0   3  10          9.09          8.38        11.23 o                         
   1   3  10          8.86         15.07        15.28 o                         
   2   3  10        216.64        193.38        36.05 o                         
   3   3  10         97.36         96.92        17.93 o                         
  -8   4  10        391.61        438.80        66.46 o                         
  -7   4  10        249.46        238.89        37.30 o                         
  -6   4  10       1460.37       1217.48       146.25 o                         
  -5   4  10        104.64        181.39        43.56 o                         
  -4   4  10          4.77          9.14         9.88 o                         
  -3   4  10        281.46        256.24        52.68 o                         
  -2   4  10        807.95        846.66        87.16 o                         
  -1   4  10        463.57        427.96        32.59 o                         
   0   4  10        487.23        409.74        54.97 o                         
   1   4  10        169.99        204.24        36.71 o                         
   2   4  10         10.94         24.68        15.55 o                         
  -7   5  10        391.36        373.00        54.04 o                         
  -6   5  10         83.76        133.24        51.56 o                         
  -5   5  10         97.67         92.45        40.52 o                         
  -4   5  10       1065.98        978.31       127.14 o                         
  -3   5  10         14.28         42.16        23.27 o                         
  -2   5  10         37.68         30.78        14.84 o                         
  -1   5  10        314.73        314.37        47.06 o                         
   0   5  10         80.50         99.71        23.09 o                         
  -4   6  10         40.18         26.49        29.09 o                         
  -3   6  10        611.93        607.10        64.10 o                         
  -9   0  11          5.50         -0.28        19.44 o                         
  -7   0  11        320.86        314.50        61.39 o                         
  -5   0  11       4179.18       4098.15       337.92 o                         
  -3   0  11        357.82        324.63        54.28 o                         
  -1   0  11        397.98        394.81        51.50 o                         
   1   0  11       2251.13       2273.98       165.00 o                         
  -9   1  11        700.77        799.03       120.16 o                         
  -8   1  11          0.68        -10.32        15.17 o                         
  -7   1  11        722.60        662.67        77.09 o                         
  -6   1  11       1097.21       1088.74        97.09 o                         
  -5   1  11        418.25        339.93        47.10 o                         
  -4   1  11        435.75        401.85        61.51 o                         
  -3   1  11       1092.18       1170.24       117.10 o                         
  -2   1  11        163.98        161.12        37.59 o                         
  -1   1  11        321.70        417.57        45.70 o                         
   0   1  11        773.61        840.43        81.83 o                         
   1   1  11         96.94         96.01        26.67 o                         
   2   1  11        110.41        116.14        27.57 o                         
  -9   2  11         64.85         45.08        44.57 o                         
  -8   2  11        556.43        487.96        73.08 o                         
  -7   2  11        171.15        183.93        36.98 o                         
  -6   2  11        662.28        655.80        69.66 o                         
  -5   2  11         34.57         50.59        28.40 o                         
  -4   2  11       2217.57       2202.78       198.27 o                         
  -3   2  11         12.63        -15.84        15.84 o                         
  -2   2  11        789.26        750.58        58.55 o                         
  -1   2  11        120.26        140.29        22.55 o                         
   0   2  11        115.25        130.16        30.56 o                         
   1   2  11         13.61         42.59        18.07 o                         
   2   2  11       1691.38       1513.36       125.31 o                         
  -8   3  11         34.73         21.26        27.26 o                         
  -7   3  11        289.94        267.91        45.38 o                         
  -6   3  11        773.45        817.95       109.64 o                         
  -5   3  11         25.38         17.07        29.11 o                         
  -4   3  11        334.52        317.21        40.27 o                         
  -3   3  11        484.29        431.35        48.87 o                         
  -2   3  11         87.99         99.85        36.77 o                         
  -1   3  11        110.24        154.12        28.28 o                         
   0   3  11       1106.97       1182.01        97.53 o                         
   1   3  11        171.40        229.31        37.27 o                         
  -7   4  11        288.94        263.69        62.08 o                         
  -6   4  11        125.38        115.69        28.01 o                         
  -5   4  11       1033.30        991.67       139.14 o                         
  -4   4  11        108.20        101.72        37.50 o                         
  -3   4  11          6.61          3.83        10.82 o                         
  -2   4  11        320.32        331.87        51.68 o                         
  -1   4  11        482.47        448.13        67.68 o                         
   0   4  11        157.18        155.64        38.33 o                         
  -5   5  11         62.04         47.82        39.68 o                         
  -4   5  11         92.22         82.94        41.04 o                         
  -3   5  11        247.98        255.71        58.78 o                         
  -2   5  11         47.77         26.75        29.56 o                         
  -8   0  12          3.61        -14.39        18.92 o                         
  -6   0  12        122.00        103.64        26.95 o                         
  -4   0  12       2616.03       2702.17       242.25 o                         
  -2   0  12         15.06         16.90        16.48 o                         
   0   0  12        129.86        147.37        35.37 o                         
  -8   1  12        702.28        692.32        91.76 o                         
  -7   1  12         59.76         47.76        27.68 o                         
  -6   1  12        169.08        130.13        46.00 o                         
  -5   1  12        615.65        600.16        86.08 o                         
  -4   1  12          4.93          9.35        18.28 o                         
  -3   1  12        537.80        571.57        70.30 o                         
  -2   1  12        763.30        846.70        95.99 o                         
  -1   1  12        284.60        300.28        48.16 o                         
   0   1  12        127.07        134.23        33.12 o                         
  -8   2  12         29.53         50.61        25.37 o                         
  -7   2  12        856.68        815.75        92.14 o                         
  -6   2  12         73.65         83.31        25.51 o                         
  -5   2  12        419.21        459.32        55.16 o                         
  -4   2  12        114.88        123.86        28.52 o                         
  -3   2  12       1824.97       1789.44       133.02 o                         
  -2   2  12        111.29        115.65        35.05 o                         
  -1   2  12        301.83        308.51        45.70 o                         
   0   2  12         30.91         18.85        19.24 o                         
  -7   3  12         69.45         41.82        28.89 o                         
  -6   3  12        384.17        398.90        55.74 o                         
  -5   3  12        805.79        700.29       105.76 o                         
  -4   3  12          6.11        -11.09        15.74 o                         
  -3   3  12        194.72        209.21        29.98 o                         
  -2   3  12        797.32        778.02       124.19 o                         
  -1   3  12        100.34         59.00        28.82 o                         
  -4   4  12       1264.48       1224.54       107.70 o                         
  -5   0  13        230.21        189.05        38.70 o                         
  -3   0  13       2404.29       2361.66       174.20 o                         
  -6   1  13         38.34         34.93        32.72 o                         
  -5   1  13        641.59        592.96        95.27 o                         
  -4   1  13        209.68        191.11        37.39 o                         
  -3   1  13         13.21         55.57        21.59 o                         
  -2   1  13        542.99        562.16        88.56 o                         
  -5   2  13         91.49         94.69        27.85 o                         
  -4   2  13        317.11        358.50        50.10 o                         
                                                                                
